# Supplementary material for: T cell reactivity to regulatory factor X4 in type 1 narcolepsy
Source: Sci Rep. 2021 Apr 9;11:7841. doi: 10.1038/s41598-021-87481-8 (PMC8035403; doi:10.1038/s41598-021-87481-8)
Supplement: Supplementary file 1 — Supplementary Information 1. [file 41598_2021_87481_MOESM1_ESM.xls]

## Sheet: Participants
Dataset 1. Subject information for anti-RFX4 autoantibody detection.
Subject	Gender	Age	DQ0602	Interval	post/Px	Dx
385	F	53.6	Yes	2.6	Yes	P
644	F	16.7781	Yes			C
827	F	13.1726	Yes	0.172603	Yes	P
491	F	6.26301	Yes	2.26301	Yes	P
591	F	18.6082	Yes			C
494	F	16.2219	Yes	1.22192		P
807	M	13.3726	Yes			P
810	M	7.13699	Yes	2.13699	Yes	P
001	M	19.874	Yes			C
008	M	14.7014	Yes	2.70137	Yes	P
011	M	9.54521	Yes	0.545205		P
024	M	12.9068	Yes			C
033	M	0.734247	Yes			P
050	F	4.22466	Yes			C
5052	M	12.8767	Yes		Yes	C
052	M	52.1096	Yes			C
053	F	10.4849	Yes		Yes	C
054	M	16.3973	Yes	1.39726		P
058	F	16.4411	Yes		Yes	C
060	F	7.08767	Yes		Yes	C
061	M	34.2849	Yes			C
069	M	14.6685	Yes		Yes	P
070	M	12.8356	Yes		Yes	C
071	M	9.80548	Yes		Yes	C
072	F	6.55068	Yes		Yes	C
3072	M	11.0493	Yes	0.0493151		P
076	F	14.6493	Yes		Yes	P
080	F	16.1973	Yes		Yes	P
082	M	19.4986	Yes			C
083	M	17.2438	Yes		Yes	P
1083	M	19.0658	Yes			C
084	F	26.4986	Yes			C
085	F	15.6301	Yes		Yes	P
087	F	18.9068	Yes		Yes	P
090	F	17.7562	Yes		Yes	P
093	F	18.9644	Yes			C
094	M	8.8274	Yes	0.827397		P
104	F	10.8192	Yes			C
106	M	11.6932	Yes	2.69315	Yes	P
107	F	12.5425	Yes		Yes	P
108	F	30.4849	Yes	2.48493	Yes	P
110	F	10.7918	Yes		Yes	C
112	F	19.4712	Yes	2.47123	Yes	P
113	M	13.0521	Yes			C
115	F	9.6274	Yes		Yes	C
116	F	12.8192	Yes	2.81918	Yes	P
117	M	10.6411	Yes		Yes	C
119	M	9.01096	Yes	3.01096	Yes	P
120	M	10.1836	Yes		Yes	C
121	F	11.1562	Yes	1.15616	Yes	P
122	F	19.6877	Yes		Yes	C
123	M	17.6548	Yes		Yes	C
124	F	14.1699	Yes		Yes	C
125	F	14.7151	Yes	1.71507	Yes	P
3126	F	14.7151	Yes		Yes	C
126	M	7.57534	Yes	0.575342		P
127	M	16.8164	Yes		Yes	C
128	F	14.4219	Yes	2.42192	Yes	P
129	F	14.7068	Yes	2.70685	Yes	P
130	F	15.8904	Yes	2.89041	Yes	P
131	M	9.2137	Yes		Yes	P
3133	F	7.85753	Yes	2.85753	Yes	P
133	M	11.0822	Yes			C
134	M	18.7425	Yes			C
135	F	13.5753	Yes	2.57534	Yes	P
136	F	.	Yes		Yes	P
137	F	19.389	Yes	1.38904	Yes	P
139	F	12.6849	Yes	2.68493	Yes	P
140	F	16.6192	Yes		Yes	P
141	M	15.1507	Yes	2.15068	Yes	P
144	M	11.1041	Yes		Yes	P
146	F	15.9644	Yes		Yes	P
160	F	8.68767	Yes			C
161	F	15.5507	Yes			C
165	F	27.2685	Yes	0.268493		P
192	M	27.0548	Yes			C
193	M	11.989	Yes			C
225	F	10.5123	Yes	0.512329	Yes	P
227	F	20.0219	Yes			C
245	F	18.6164	Yes			C
258	M	16.3616	Yes	0.361644		P
263	F	12.3151	Yes	0.315068		P
264	F	4.84658	Yes	0.846575		P
267	F	33.8603	Yes	0.860274		P
272	F	11.0466	Yes	2.04658		P
279	M	16.8247	Yes	0.824658		P
284	F	20.537	Yes			C
306	M	20.4603	Yes			C
308	M	12.5397	Yes	0.539726		P
311	F	16.5918	Yes	0.591781		P
313	M	20.3836	Yes			C
322	F	20.1589	Yes			C
324	F	20.2904	Yes			C
327	M	10.6055	Yes	1.60548	Yes	P
332	F	13.2603	Yes	1.26027	Yes	P
336	F	7.51233	Yes	0.512329		P
337	M	27.1753	Yes			C
341	M	21.737	No	0.736986		P
344	M	52.2548	Yes	1.25479		P
348	F	4.81644	Yes	0.816438		P
363	F	20.3479	Yes			C
366	F	19.5014	Yes			C
373	M	17.7397	Yes			C
377	M	15.7507	Yes	0.750685		P
379	F	14.1479	Yes	0.147945		P
380	F	13.1836	Yes			C
387	F	9.70411	Yes	0.70411		P
1400	M	18.4904	Yes			C
400	M	18.9589	Yes			C
401	F	22.2521	Yes			C
405	F	18.5479	Yes			C
409	F	12.7452	Yes			C
410	M	22.2082	Yes			C
424	F	20.337	Yes			C
425	F	24.1973	Yes			C
428	M	29.0521	Yes			C
435	F	16.0712	Yes		Yes	C
437	M	19.326	Yes			C
439	F	21.4904	Yes			C
442	F	18.0932	Yes			C
450	F	22.5151	Yes			C
480	F	10.3589	Yes	0.358904		P
482	M	19.9671	Yes			C
488	M	14.3836	Yes	0.383562		P
489	M	8.18904	Yes	0.189041		P
497	M	11.4521	Yes	0.452055		P
525	M	8.40548	Yes	0.405479		P
551	M	11.189	Yes	0.189041		P
560	F	12.8438	Yes			C
567	M	15.1205	Yes			C
573	F	14.0877	Yes			C
616	F	17.0027	Yes			C
629	M	16.4767	Yes	0.476712		P
632	F	10.463	Yes			C
668	M	22.4603	Yes			C
677	F	18.5918	Yes			C
687	M	20.5726	Yes	5.5726		P
5688	F	20.5726	Yes			C
700	F	12.7699	Yes	0.769863		P
701	M	49.6356	Yes	1.63562		P
702	M	9.40822	Yes	0.408219		P
707	F	16.7863	Yes			C
716	M	11.474	Yes			C
717	M	9.10411	Yes			C
723	M	7.21918	Yes	0.219178		P
740	M	18.2986	Yes			C
746	M	10.4795	Yes			C
751	F	19.126	Yes			C
758	F	5.66301	Yes	0.663014		P
4770	F	9.35342	Yes			C
770	F	20.2438	Yes			C
788	M	9.46575	Yes	0.465753		P
796	F	11.9534	Yes			C
811	M	8.13973	Yes	0.139726		P
814	M	12.9178	Yes	0.917808		P
848	M	8.41644	Yes	0.416438	Yes	P
865	M	10.2137	Yes	0.213699		P
876	F	4.33425	Yes	0.334247		P
892	F	5.11507	Yes	0.115068		P
900	F	15.4384	Yes	4.43836	Yes	P
901	F	21.611	Yes		Yes	C
905	M	14.6329	Yes			C
930	F	4.16164	Yes	1.16164	Yes	P
940	F	20.6795	Yes			C
945	M	19.789	Yes			C
952	F	19.6192	Yes			C
954	M	10.3836	Yes	1.38356		P
958	F	10.5205	Yes	0.520548		P
959	M	6.78904	Yes	0.789041		P
961	M	10.2658	Yes			C
963	F	7.53973	Yes	0.539726		P
972	M	19.6849	Yes			C
986	M	48.6438	Yes			C
994	F	20.3397	Yes			C
F, female.
M, male.
DQ0602, DQA1*01:02/DQB1*06:02 (DQ0602) positive.
Interval, year(s) from onset to blood drawn; blank, not available.
post/Px, Pandemrix vaccined or not; blank, no.
Dx, diagnosis.
P, patient.
C, control.
