# Supplementary material for: T cell reactivity to regulatory factor X4 in type 1 narcolepsy
Source: Sci Rep. 2021 Apr 9;11:7841. doi: 10.1038/s41598-021-87481-8 (PMC8035403; doi:10.1038/s41598-021-87481-8)
Supplement: Supplementary file 3 — Supplementary Information 3. [file 41598_2021_87481_MOESM3_ESM.xls]

## Sheet: RFX4_v1
Dataset 3. Raw data of anti-RFX4 autoantibody detection using flow cytometry
Subject	Gender	Age	DQ0602	Interval	post/Px	Dx	ΔMFIPE of v1
385	F	53.6	Yes	2.6	Yes	P	5			Cut-off
491	F	6.26301	Yes	2.26301	Yes	P	15			22.3705
494	F	16.2219	Yes	1.22192		P	4
644	F	16.7781	Yes			C	1
591	F	18.6082	Yes			C	5
807	M	13.3726	Yes			P	5
810	M	7.13699	Yes	2.13699	Yes	P	3
827	F	13.1726	Yes	0.172603	Yes	P	5
848	M	8.41644	Yes	0.416438	Yes	P	4
954	M	10.3836	Yes	1.38356		P	2
008	M	14.7014	Yes	2.70137	Yes	P	4
054	M	16.3973	Yes	1.39726		P	3
106	M	11.6932	Yes	2.69315	Yes	P	4
107	F	12.5425	Yes		Yes	P	12
108	F	30.4849	Yes	2.48493	Yes	P	8
110	F	10.7918	Yes		Yes	C	5
112	F	19.4712	Yes	2.47123	Yes	P	1
113	M	13.0521	Yes			C	-1
115	F	9.6274	Yes		Yes	C	11
116	F	12.8192	Yes	2.81918	Yes	P	4
117	M	10.6411	Yes		Yes	C	4
119	M	9.01096	Yes	3.01096	Yes	P	2
120	M	10.1836	Yes		Yes	C	2
121	F	11.1562	Yes	1.15616	Yes	P	7
122	F	19.6877	Yes		Yes	C	10
123	M	17.6548	Yes		Yes	C	0
124	F	14.1699	Yes		Yes	C	14
125	F	14.7151	Yes	1.71507	Yes	P	9
3126	F	14.7151	Yes		Yes	C	6
127	M	16.8164	Yes		Yes	C	2
128	F	14.4219	Yes	2.42192	Yes	P	5
129	F	14.7068	Yes	2.70685	Yes	P	8
130	F	15.8904	Yes	2.89041	Yes	P	5
131	M	9.2137	Yes		Yes	P	7
3133	F	7.85753	Yes	2.85753	Yes	P	4
135	F	13.5753	Yes	2.57534	Yes	P	7
136	F	.	Yes		Yes	P	5
137	F	19.389	Yes	1.38904	Yes	P	7
139	F	12.6849	Yes	2.68493	Yes	P	5
140	F	16.6192	Yes		Yes	P	14
141	M	15.1507	Yes	2.15068	Yes	P	1
144	M	11.1041	Yes		Yes	P	4.8
146	F	15.9644	Yes		Yes	P	10
134	M	18.7425	Yes			C	4
961	M	10.2658	Yes			C	1
409	F	12.7452	Yes			C	9
450	F	22.5151	Yes			C	36
707	F	16.7863	Yes			C	1.9
4770	F	9.35342	Yes			C	2.4
796	F	11.9534	Yes			C	11
050	F	4.22466	Yes			C	4
5052	M	12.8767	Yes		Yes	C	2
053	F	10.4849	Yes		Yes	C	5
058	F	16.4411	Yes		Yes	C	5
060	F	7.08767	Yes		Yes	C	2
069	M	14.6685	Yes		Yes	P	2
070	M	12.8356	Yes		Yes	C	7
071	M	9.80548	Yes		Yes	C	3.4
072	F	6.55068	Yes		Yes	C	10
076	F	14.6493	Yes		Yes	P	7
080	F	16.1973	Yes		Yes	P	15
083	M	17.2438	Yes		Yes	P	3.2
084	F	26.4986	Yes			C	10
085	F	15.6301	Yes		Yes	P	0.7
087	F	18.9068	Yes		Yes	P	4
090	F	17.7562	Yes		Yes	P	5
133	M	11.0822	Yes			C	8
161	F	15.5507	Yes			C	-2.2
435	F	16.0712	Yes		Yes	C	3
814	M	12.9178	Yes	0.917808		P	6
930	F	4.16164	Yes	1.16164	Yes	P	4
225	F	10.5123	Yes	0.512329	Yes	P	3
272	F	11.0466	Yes	2.04658		P	10
327	M	10.6055	Yes	1.60548	Yes	P	16
332	F	13.2603	Yes	1.26027	Yes	P	-2.3
1400	M	18.4904	Yes			C	11
401	F	22.2521	Yes			C	8
410	M	22.2082	Yes			C	2
424	F	20.337	Yes			C	10
425	F	24.1973	Yes			C	1
428	M	29.0521	Yes			C	-0.2
437	M	19.326	Yes			C	4
439	F	21.4904	Yes			C	6
442	F	18.0932	Yes			C	8
717	M	9.10411	Yes			C	-1.6
668	M	22.4603	Yes			C	-0.8
716	M	11.474	Yes			C	-0.6
746	M	10.4795	Yes			C	8
245	F	18.6164	Yes			C	0
677	F	18.5918	Yes			C	0
616	F	17.0027	Yes			C	3
380	F	13.1836	Yes			C	11
400	M	18.9589	Yes			C	0
405	F	18.5479	Yes			C	10
373	M	17.7397	Yes			C	0
482	M	19.9671	Yes			C	6
567	M	15.1205	Yes			C	6
573	F	14.0877	Yes			C	9
723	M	7.21918	Yes	0.219178		P	4
740	M	18.2986	Yes			C	6.5
751	F	19.126	Yes			C	1.1
892	F	5.11507	Yes	0.115068		P	5
024	M	12.9068	Yes			C	7
284	F	20.537	Yes			C	22
788	M	9.46575	Yes	0.465753		P	4
865	M	10.2137	Yes	0.213699		P	5
348	F	4.81644	Yes	0.816438		P	4
701	M	49.6356	Yes	1.63562		P	11
480	F	10.3589	Yes	0.358904		P	6
900	F	15.4384	Yes	4.43836	Yes	P	14
940	F	20.6795	Yes			C	11
945	M	19.789	Yes			C	4
952	F	19.6192	Yes			C	5
972	M	19.6849	Yes			C	7
488	M	14.3836	Yes	0.383562		P	2
489	M	8.18904	Yes	0.189041		P	10
497	M	11.4521	Yes	0.452055		P	11
551	M	11.189	Yes	0.189041		P	9
126	M	7.57534	Yes	0.575342		P	5
279	M	16.8247	Yes	0.824658		P	0
308	M	12.5397	Yes	0.539726		P	12
379	F	14.1479	Yes	0.147945		P	10
387	F	9.70411	Yes	0.70411		P	1
702	M	9.40822	Yes	0.408219		P	2
958	F	10.5205	Yes	0.520548		P	4
959	M	6.78904	Yes	0.789041		P	6
963	F	7.53973	Yes	0.539726		P	2
193	M	11.989	Yes			C	8
770	F	20.2438	Yes			C	-0.4
632	F	10.463	Yes			C	9
629	M	16.4767	Yes	0.476712		P	-1.6
905	M	14.6329	Yes			C	2
986	M	48.6438	Yes			C	-1.5
160	F	8.68767	Yes			C	6
093	F	18.9644	Yes			C	11
104	F	10.8192	Yes			C	12
052	M	52.1096	Yes			C	2
560	F	12.8438	Yes			C	13
758	F	5.66301	Yes	0.663014		P	2
811	M	8.13973	Yes	0.139726		P	7
377	M	15.7507	Yes	0.750685		P	1
876	F	4.33425	Yes	0.334247		P	-1
094	M	8.8274	Yes	0.827397		P	2
258	M	16.3616	Yes	0.361644		P	0.8
263	F	12.3151	Yes	0.315068		P	7
264	F	4.84658	Yes	0.846575		P	7
267	F	33.8603	Yes	0.860274		P	7
311	F	16.5918	Yes	0.591781		P	-1
336	F	7.51233	Yes	0.512329		P	9
341	M	21.737	No	0.736986		P	-0.5
165	F	27.2685	Yes	0.268493		P	6
525	M	8.40548	Yes	0.405479		P	3
687	M	20.5726	Yes	5.5726		P	7
5688	F	20.5726	Yes			C	9
700	F	12.7699	Yes	0.769863		P	10
901	F	21.611	Yes		Yes	C	5
313	M	20.3836	Yes			C	2
322	F	20.1589	Yes			C	1
324	F	20.2904	Yes			C	2
337	M	27.1753	Yes			C	8
363	F	20.3479	Yes			C	2
366	F	19.5014	Yes			C	16
011	M	9.54521	Yes	0.545205		P	4
033	M	0.734247	Yes			P	3.5
3072	M	11.0493	Yes	0.0493151		P	2
306	M	20.4603	Yes			C	9
344	M	52.2548	Yes	1.25479		P	5
994	F	20.3397	Yes			C	2
001	M	19.874	Yes			C	4
061	M	34.2849	Yes			C	3
1083	M	19.0658	Yes			C	0.8
082	M	19.4986	Yes			C	10
227	F	20.0219	Yes			C	1.1
192	M	27.0548	Yes			C	-0.6
F, female.
M, Male.
DQ0602, DQA1*01:02/DQB1*06:02 (DQ0602) positive or not.
Internal, year(s) from onset to blood drawn; blank, not applicable.
post/Px, Pandemrix vaccined or not; blank, no.
Dx, diagnosis.
P, patient.
C, control.
Cut-off, the mean + 3× standard deviation of control samples
MFI, mean fluorescence intensity.
MFIPE, MFI within R-Phycoerythrin (PE) channel.
ΔMFIPE = MFIPE of GFP positive population - MFIPE of GFP negative positive population.
GFP, green fluorescent protein.

## Sheet: RFX4_v3
Dataset 3. Raw data of anti-RFX4 autoantibody detection using flow cytometry
Subject	Gender	Age	DQ0602	Interval	post/Px	Dx	ΔMFIPE of v3
385	F	53.6	Yes	2.6	Yes	P	1			Cut-off
491	F	6.26301	Yes	2.26301	Yes	P	10			32.5062
494	F	16.2219	Yes	1.22192		P	3
644	F	16.7781	Yes			C	-1
591	F	18.6082	Yes			C	1
807	M	13.3726	Yes			P	2
810	M	7.13699	Yes	2.13699	Yes	P	-2
827	F	13.1726	Yes	0.172603	Yes	P	14
848	M	8.41644	Yes	0.416438	Yes	P	10
954	M	10.3836	Yes	1.38356		P	-2
008	M	14.7014	Yes	2.70137	Yes	P	7
054	M	16.3973	Yes	1.39726		P	0
106	M	11.6932	Yes	2.69315	Yes	P	-1
107	F	12.5425	Yes		Yes	P	2
108	F	30.4849	Yes	2.48493	Yes	P	1
110	F	10.7918	Yes		Yes	C	-4
112	F	19.4712	Yes	2.47123	Yes	P	1
113	M	13.0521	Yes			C	-6
115	F	9.6274	Yes		Yes	C	3
116	F	12.8192	Yes	2.81918	Yes	P	0
117	M	10.6411	Yes		Yes	C	0
119	M	9.01096	Yes	3.01096	Yes	P	-1
120	M	10.1836	Yes		Yes	C	1
121	F	11.1562	Yes	1.15616	Yes	P	1
122	F	19.6877	Yes		Yes	C	2
123	M	17.6548	Yes		Yes	C	-3
124	F	14.1699	Yes		Yes	C	8
125	F	14.7151	Yes	1.71507	Yes	P	3
3126	F	14.7151	Yes		Yes	C	1
127	M	16.8164	Yes		Yes	C	5
128	F	14.4219	Yes	2.42192	Yes	P	0
129	F	14.7068	Yes	2.70685	Yes	P	3
130	F	15.8904	Yes	2.89041	Yes	P	1
131	M	9.2137	Yes		Yes	P	17
3133	F	7.85753	Yes	2.85753	Yes	P	11
135	F	13.5753	Yes	2.57534	Yes	P	9
136	F	.	Yes		Yes	P	2
137	F	19.389	Yes	1.38904	Yes	P	21
139	F	12.6849	Yes	2.68493	Yes	P	24
140	F	16.6192	Yes		Yes	P	11
141	M	15.1507	Yes	2.15068	Yes	P	-3
144	M	11.1041	Yes		Yes	P	20.1
146	F	15.9644	Yes		Yes	P	7
134	M	18.7425	Yes			C	-1
961	M	10.2658	Yes			C	-1
409	F	12.7452	Yes			C	1
450	F	22.5151	Yes			C	9
707	F	16.7863	Yes			C	-2
4770	F	9.35342	Yes			C	-1
796	F	11.9534	Yes			C	1
050	F	4.22466	Yes			C	5
5052	M	12.8767	Yes		Yes	C	-3
053	F	10.4849	Yes		Yes	C	1
058	F	16.4411	Yes		Yes	C	1
060	F	7.08767	Yes		Yes	C	1
069	M	14.6685	Yes		Yes	P	-1
070	M	12.8356	Yes		Yes	C	0
071	M	9.80548	Yes		Yes	C	-0.9
072	F	6.55068	Yes		Yes	C	2
076	F	14.6493	Yes		Yes	P	0
080	F	16.1973	Yes		Yes	P	41.7
083	M	17.2438	Yes		Yes	P	44
084	F	26.4986	Yes			C	1
085	F	15.6301	Yes		Yes	P	-2
087	F	18.9068	Yes		Yes	P	-1
090	F	17.7562	Yes		Yes	P	2
133	M	11.0822	Yes			C	7
161	F	15.5507	Yes			C	-5
435	F	16.0712	Yes		Yes	C	0
814	M	12.9178	Yes	0.917808		P	13
930	F	4.16164	Yes	1.16164	Yes	P	-1
225	F	10.5123	Yes	0.512329	Yes	P	0
272	F	11.0466	Yes	2.04658		P	7
327	M	10.6055	Yes	1.60548	Yes	P	2
332	F	13.2603	Yes	1.26027	Yes	P	0
1400	M	18.4904	Yes			C	1
401	F	22.2521	Yes			C	1
410	M	22.2082	Yes			C	1.7
424	F	20.337	Yes			C	-1
425	F	24.1973	Yes			C	-1
428	M	29.0521	Yes			C	-2
437	M	19.326	Yes			C	-3
439	F	21.4904	Yes			C	-1.2
442	F	18.0932	Yes			C	3
717	M	9.10411	Yes			C	-5.4
668	M	22.4603	Yes			C	7
716	M	11.474	Yes			C	-3
746	M	10.4795	Yes			C	-0.3
245	F	18.6164	Yes			C	-2
677	F	18.5918	Yes			C	-3.1
616	F	17.0027	Yes			C	-0.2
380	F	13.1836	Yes			C	2
400	M	18.9589	Yes			C	10
405	F	18.5479	Yes			C	13
373	M	17.7397	Yes			C	-3
482	M	19.9671	Yes			C	0
567	M	15.1205	Yes			C	7
573	F	14.0877	Yes			C	19
723	M	7.21918	Yes	0.219178		P	-2
740	M	18.2986	Yes			C	-4
751	F	19.126	Yes			C	-1
892	F	5.11507	Yes	0.115068		P	1
024	M	12.9068	Yes			C	4
284	F	20.537	Yes			C	18
788	M	9.46575	Yes	0.465753		P	1
865	M	10.2137	Yes	0.213699		P	1
348	F	4.81644	Yes	0.816438		P	8
701	M	49.6356	Yes	1.63562		P	6
480	F	10.3589	Yes	0.358904		P	2
900	F	15.4384	Yes	4.43836	Yes	P	2
940	F	20.6795	Yes			C	2
945	M	19.789	Yes			C	5
952	F	19.6192	Yes			C	4
972	M	19.6849	Yes			C	1
488	M	14.3836	Yes	0.383562		P	-2
489	M	8.18904	Yes	0.189041		P	7
497	M	11.4521	Yes	0.452055		P	4
551	M	11.189	Yes	0.189041		P	0
126	M	7.57534	Yes	0.575342		P	5
279	M	16.8247	Yes	0.824658		P	-4
308	M	12.5397	Yes	0.539726		P	3
379	F	14.1479	Yes	0.147945		P	4
387	F	9.70411	Yes	0.70411		P	-3
702	M	9.40822	Yes	0.408219		P	-2
958	F	10.5205	Yes	0.520548		P	-1
959	M	6.78904	Yes	0.789041		P	1
963	F	7.53973	Yes	0.539726		P	-3
193	M	11.989	Yes			C	2
770	F	20.2438	Yes			C	-2.1
632	F	10.463	Yes			C	1
629	M	16.4767	Yes	0.476712		P	-4.6
905	M	14.6329	Yes			C	-3.3
986	M	48.6438	Yes			C	-4.2
160	F	8.68767	Yes			C	1
093	F	18.9644	Yes			C	2
104	F	10.8192	Yes			C	15
052	M	52.1096	Yes			C	2
560	F	12.8438	Yes			C	13
758	F	5.66301	Yes	0.663014		P	5
811	M	8.13973	Yes	0.139726		P	5
377	M	15.7507	Yes	0.750685		P	-1
876	F	4.33425	Yes	0.334247		P	-3
094	M	8.8274	Yes	0.827397		P	-4
258	M	16.3616	Yes	0.361644		P	-2
263	F	12.3151	Yes	0.315068		P	-1
264	F	4.84658	Yes	0.846575		P	23
267	F	33.8603	Yes	0.860274		P	2
311	F	16.5918	Yes	0.591781		P	-3
336	F	7.51233	Yes	0.512329		P	1
341	M	21.737	No	0.736986		P	-2.9
165	F	27.2685	Yes	0.268493		P	3
525	M	8.40548	Yes	0.405479		P	-2
687	M	20.5726	Yes	5.5726		P	5
5688	F	20.5726	Yes			C	4
700	F	12.7699	Yes	0.769863		P	0
901	F	21.611	Yes		Yes	C	5
313	M	20.3836	Yes			C	0
322	F	20.1589	Yes			C	-2
324	F	20.2904	Yes			C	1
337	M	27.1753	Yes			C	4
363	F	20.3479	Yes			C	1
366	F	19.5014	Yes			C	84
011	M	9.54521	Yes	0.545205		P	7
033	M	0.734247	Yes			P	7
3072	M	11.0493	Yes	0.0493151		P	-2
306	M	20.4603	Yes			C	4
344	M	52.2548	Yes	1.25479		P	7
994	F	20.3397	Yes			C	1
001	M	19.874	Yes			C	2
061	M	34.2849	Yes			C	0
1083	M	19.0658	Yes			C	-3
082	M	19.4986	Yes			C	7
227	F	20.0219	Yes			C	-1
192	M	27.0548	Yes			C	-3.6
F, female.
M, Male.
DQ0602, DQA1*01:02/DQB1*06:02 (DQ0602) positive or not.
Internal, year(s) from onset to blood drawn; blank, not applicable.
post/Px, Pandemrix vaccined or not; blank, no.
Dx, diagnosis.
P, patient.
C, control.
Cut-off, the mean + 3× standard deviation of control samples
MFI, mean fluorescence intensity.
MFIPE, MFI within R-Phycoerythrin (PE) channel.
ΔMFIPE = MFIPE of GFP positive population - MFIPE of GFP negative positive population.
GFP, green fluorescent protein.

## Sheet: RFX4_v4
Dataset 3. Raw data of anti-RFX4 autoantibody detection using flow cytometry
Subject	Gender	Age	DQ0602	Interval	post/Px	Dx	ΔMFIPE of v4							Cut-off
385	F	53.6	Yes	2.6	Yes	P	-3							12.244
491	F	6.26301	Yes	2.26301	Yes	P	2
494	F	16.2219	Yes	1.22192		P	1
644	F	16.7781	Yes			C	-2
591	F	18.6082	Yes			C	2
807	M	13.3726	Yes			P	4
810	M	7.13699	Yes	2.13699	Yes	P	-4
827	F	13.1726	Yes	0.172603	Yes	P	2
848	M	8.41644	Yes	0.416438	Yes	P	-1
954	M	10.3836	Yes	1.38356		P	-2
008	M	14.7014	Yes	2.70137	Yes	P	-3
054	M	16.3973	Yes	1.39726		P	1
106	M	11.6932	Yes	2.69315	Yes	P	-2.5
107	F	12.5425	Yes		Yes	P	4
108	F	30.4849	Yes	2.48493	Yes	P	0
110	F	10.7918	Yes		Yes	C	-4
112	F	19.4712	Yes	2.47123	Yes	P	-2
113	M	13.0521	Yes			C	-5.9
115	F	9.6274	Yes		Yes	C	2
116	F	12.8192	Yes	2.81918	Yes	P	0
117	M	10.6411	Yes		Yes	C	-2
119	M	9.01096	Yes	3.01096	Yes	P	-3
120	M	10.1836	Yes		Yes	C	-2
121	F	11.1562	Yes	1.15616	Yes	P	2
122	F	19.6877	Yes		Yes	C	1
123	M	17.6548	Yes		Yes	C	-5
124	F	14.1699	Yes		Yes	C	8
125	F	14.7151	Yes	1.71507	Yes	P	13
3126	F	14.7151	Yes		Yes	C	0
127	M	16.8164	Yes		Yes	C	-3
128	F	14.4219	Yes	2.42192	Yes	P	7
129	F	14.7068	Yes	2.70685	Yes	P	2
130	F	15.8904	Yes	2.89041	Yes	P	0
131	M	9.2137	Yes		Yes	P	0
3133	F	7.85753	Yes	2.85753	Yes	P	-2
135	F	13.5753	Yes	2.57534	Yes	P	4
136	F	.	Yes		Yes	P	1
137	F	19.389	Yes	1.38904	Yes	P	3
139	F	12.6849	Yes	2.68493	Yes	P	-1
140	F	16.6192	Yes		Yes	P	-0.7
141	M	15.1507	Yes	2.15068	Yes	P	-3
144	M	11.1041	Yes		Yes	P	-1.8
146	F	15.9644	Yes		Yes	P	4
134	M	18.7425	Yes			C	0
961	M	10.2658	Yes			C	-2
409	F	12.7452	Yes			C	-1
450	F	22.5151	Yes			C	8
707	F	16.7863	Yes			C	-3
4770	F	9.35342	Yes			C	-2
796	F	11.9534	Yes			C	1
050	F	4.22466	Yes			C	-1
5052	M	12.8767	Yes		Yes	C	-3
053	F	10.4849	Yes		Yes	C	0
058	F	16.4411	Yes		Yes	C	3
060	F	7.08767	Yes		Yes	C	-2
069	M	14.6685	Yes		Yes	P	-2
070	M	12.8356	Yes		Yes	C	1
071	M	9.80548	Yes		Yes	C	-0.3
072	F	6.55068	Yes		Yes	C	4
076	F	14.6493	Yes		Yes	P	0
080	F	16.1973	Yes		Yes	P	-2
083	M	17.2438	Yes		Yes	P	1
084	F	26.4986	Yes			C	-1
085	F	15.6301	Yes		Yes	P	-2
087	F	18.9068	Yes		Yes	P	-2
090	F	17.7562	Yes		Yes	P	3
133	M	11.0822	Yes			C	0
161	F	15.5507	Yes			C	-6
435	F	16.0712	Yes		Yes	C	-3
814	M	12.9178	Yes	0.917808		P	1
930	F	4.16164	Yes	1.16164	Yes	P	-1
225	F	10.5123	Yes	0.512329	Yes	P	-1
272	F	11.0466	Yes	2.04658		P	4
327	M	10.6055	Yes	1.60548	Yes	P	2
332	F	13.2603	Yes	1.26027	Yes	P	-3
1400	M	18.4904	Yes			C	0
401	F	22.2521	Yes			C	-1
410	M	22.2082	Yes			C	-3
424	F	20.337	Yes			C	-3
425	F	24.1973	Yes			C	-2
428	M	29.0521	Yes			C	-1
437	M	19.326	Yes			C	-2
439	F	21.4904	Yes			C	1
442	F	18.0932	Yes			C	3
717	M	9.10411	Yes			C	-7
668	M	22.4603	Yes			C	-1
716	M	11.474	Yes			C	1
746	M	10.4795	Yes			C	-0.9
245	F	18.6164	Yes			C	-5
677	F	18.5918	Yes			C	-5
616	F	17.0027	Yes			C	-2
380	F	13.1836	Yes			C	3
400	M	18.9589	Yes			C	-1.9
405	F	18.5479	Yes			C	10
373	M	17.7397	Yes			C	-4
482	M	19.9671	Yes			C	2
567	M	15.1205	Yes			C	1
573	F	14.0877	Yes			C	6
723	M	7.21918	Yes	0.219178		P	-2
740	M	18.2986	Yes			C	-4.1
751	F	19.126	Yes			C	-2
892	F	5.11507	Yes	0.115068		P	0
024	M	12.9068	Yes			C	4
284	F	20.537	Yes			C	18
788	M	9.46575	Yes	0.465753		P	0
865	M	10.2137	Yes	0.213699		P	1
348	F	4.81644	Yes	0.816438		P	3
701	M	49.6356	Yes	1.63562		P	2
480	F	10.3589	Yes	0.358904		P	1
900	F	15.4384	Yes	4.43836	Yes	P	1
940	F	20.6795	Yes			C	4
945	M	19.789	Yes			C	-2
952	F	19.6192	Yes			C	2
972	M	19.6849	Yes			C	3
488	M	14.3836	Yes	0.383562		P	-3
489	M	8.18904	Yes	0.189041		P	7
497	M	11.4521	Yes	0.452055		P	0
551	M	11.189	Yes	0.189041		P	0
126	M	7.57534	Yes	0.575342		P	1
279	M	16.8247	Yes	0.824658		P	-2
308	M	12.5397	Yes	0.539726		P	12
379	F	14.1479	Yes	0.147945		P	3
387	F	9.70411	Yes	0.70411		P	-3
702	M	9.40822	Yes	0.408219		P	-1
958	F	10.5205	Yes	0.520548		P	-1
959	M	6.78904	Yes	0.789041		P	12
963	F	7.53973	Yes	0.539726		P	-2
193	M	11.989	Yes			C	3
770	F	20.2438	Yes			C	-2.2
632	F	10.463	Yes			C	3
629	M	16.4767	Yes	0.476712		P	-5.1
905	M	14.6329	Yes			C	0
986	M	48.6438	Yes			C	-4.2
160	F	8.68767	Yes			C	2
093	F	18.9644	Yes			C	4
104	F	10.8192	Yes			C	9
052	M	52.1096	Yes			C	2
560	F	12.8438	Yes			C	9
758	F	5.66301	Yes	0.663014		P	-2
811	M	8.13973	Yes	0.139726		P	8
377	M	15.7507	Yes	0.750685		P	-2
876	F	4.33425	Yes	0.334247		P	-3
094	M	8.8274	Yes	0.827397		P	-1
258	M	16.3616	Yes	0.361644		P	-2
263	F	12.3151	Yes	0.315068		P	2
264	F	4.84658	Yes	0.846575		P	0
267	F	33.8603	Yes	0.860274		P	2
311	F	16.5918	Yes	0.591781		P	-5
336	F	7.51233	Yes	0.512329		P	1
341	M	21.737	No	0.736986		P	-3.6
165	F	27.2685	Yes	0.268493		P	3
525	M	8.40548	Yes	0.405479		P	-4
687	M	20.5726	Yes	5.5726		P	1
5688	F	20.5726	Yes			C	4
700	F	12.7699	Yes	0.769863		P	-1
901	F	21.611	Yes		Yes	C	2
313	M	20.3836	Yes			C	0
322	F	20.1589	Yes			C	-2.3
324	F	20.2904	Yes			C	-2
337	M	27.1753	Yes			C	2
363	F	20.3479	Yes			C	2
366	F	19.5014	Yes			C	4
011	M	9.54521	Yes	0.545205		P	3
033	M	0.734247	Yes			P	-6
3072	M	11.0493	Yes	0.0493151		P	-2
306	M	20.4603	Yes			C	-1
344	M	52.2548	Yes	1.25479		P	0
994	F	20.3397	Yes			C	-3
001	M	19.874	Yes			C	-3
061	M	34.2849	Yes			C	2
1083	M	19.0658	Yes			C	-4
082	M	19.4986	Yes			C	5
227	F	20.0219	Yes			C	-2
192	M	27.0548	Yes			C	-2.8
F, female.
M, Male.
DQ0602, DQA1*01:02/DQB1*06:02 (DQ0602) positive or not.
Internal, year(s) from onset to blood drawn; blank, not applicable.
post/Px, Pandemrix vaccined or not; blank, no.
Dx, diagnosis.
P, patient.
C, control.
Cut-off, the mean + 3× standard deviation of control samples
MFI, mean fluorescence intensity.
MFIPE, MFI within R-Phycoerythrin (PE) channel.
ΔMFIPE = MFIPE of GFP positive population - MFIPE of GFP negative positive population.
GFP, green fluorescent protein.
