# Supplementary material for: T cell reactivity to regulatory factor X4 in type 1 narcolepsy
Source: Sci Rep. 2021 Apr 9;11:7841. doi: 10.1038/s41598-021-87481-8 (PMC8035403; doi:10.1038/s41598-021-87481-8)
Supplement: Supplementary file 4 — Supplementary Information 4. [file 41598_2021_87481_MOESM4_ESM.xls]

## Sheet: All
Dataset 4. Single cell TCR sequencing results and summary of paired clones.
platewell	sampleID	wellcount	assigned	assignedrate	Vb	Db	Jb	CDR3b	Vb..clone.dominance	Vb.counts	Va	na	Ja	CDR3a	Va..clone.dominance	Va.counts	alt.Va	na.1	alt.Ja	alt.CDR3a	alt.Va..clone.dominance	alt.Va.counts	BCL6	CCR4	CCR6	CCR7	CCR8	CD19	CD226	CD27	CD28	CD38	CD4	CD44	CD45RO	CD49b	CD69	CD83	CXCR3	CXCR5	EGR2	FOXP3	GATA3	GPR15	GZMB	ICOS	IFNG	IKAROS	IKZF2
plate1A10.	848RFX4-60_ 1	6871	4405	0.6411	TRBV5-1		TRBJ1-1	CASNRGSNTEAFF	0.815	4230	TRAV8-2		TRAJ27	CAVSDVNTNAGKSTF	0.892	175						0	0	0	0	0	0	0	0	0	0	0	0	0	0	0	0	0	0	0	0	0	0	0	0	0	0	0	0
plate1A11.	848RFX4-60_ 1	2422	2	0.000825764						0						0						0	0	0	0	0	0	0	0	0	0	0	0	0	0	0	0	0	0	0	0	0	0	0	0	0	0	0	0
plate1A12.	848RFX4-60_ 1	2246	1	0.000445236						0						0						0	0	0	0	0	0	0	0	0	0	0	0	0	0	0	0	0	0	0	0	0	0	0	0	0	0	0	0
plate1A1.	848RFX4-60_ 1	2601	3	0.0011534						0						0						0	0	0	0	0	0	0	0	0	0	0	0	0	0	0	0	0	0	0	0	1	0	0	0	0	0	0	0
plate1A2.	848RFX4-60_ 1	1662	0	0						0						0						0	0	0	0	0	0	0	0	0	0	0	0	0	0	0	0	0	0	0	0	0	0	0	0	0	0	0	0
plate1A3.	848RFX4-60_ 1	8930	3605	0.403695	TRBV14		TRBJ2-3	CASSLQGRRGDTQYF	0.881	2504	TRAV29/DV5		TRAJ28	CAASAGAGSYQLTF	0.718	899	TRAV35		TRAJ30		0.161	202	0	0	0	0	0	0	0	0	0	0	0	0	0	0	0	0	0	0	0	0	0	0	0	0	0	0	0
plate1A4.	848RFX4-60_ 1	2251	3	0.00133274						0						0						0	0	0	0	0	0	0	0	0	0	0	0	0	0	0	0	0	0	0	0	0	0	0	0	0	0	0	0
plate1A5.	848RFX4-60_ 1	2885	2	0.000693241						0						0						0	0	0	0	0	0	0	0	0	0	0	0	0	0	0	0	0	0	0	0	0	0	0	0	0	0	0	0
plate1A6.	848RFX4-60_ 1	2967	1	0.000337041						0						0						0	0	0	0	0	0	0	0	0	0	0	0	0	0	0	0	0	0	0	0	0	0	0	0	0	0	0	0
plate1A7.	848RFX4-60_ 1	1984	0	0						0						0						0	0	0	0	0	0	0	0	0	0	0	0	0	0	0	0	0	0	0	0	0	0	0	0	0	0	0	0
plate1A8.	848RFX4-60_ 1	1261	0	0						0						0						0	0	0	0	0	0	0	0	0	0	0	0	0	0	0	0	0	0	0	0	0	0	0	0	0	0	0	0
plate1A9.	848RFX4-60_ 1	2250	0	0						0						0						0	0	0	0	0	0	0	0	0	0	0	0	0	0	0	0	0	0	0	0	0	0	0	0	0	0	0	0
plate1B10.	848RFX4-60_ 1	6956	4150	0.596607						0	TRAV2		TRAJ5	CPLNRRALTF	0.921	4150						0	0	0	0	0	0	0	0	0	0	0	0	0	0	0	0	0	0	0	0	0	0	0	0	0	0	0	0
plate1B11.	848RFX4-60_ 1	2694	2	0.00074239						0						0						0	0	0	0	0	0	0	0	0	0	0	0	0	0	0	0	0	0	0	0	0	0	0	0	0	0	0	0
plate1B12.	848RFX4-60_ 1	2551	1853	0.726382						0	TRAV17		TRAJ52	CATGNAGGTSYGKLTF	0.904	1853						0	0	0	0	0	0	0	0	0	0	0	0	0	0	0	0	0	0	0	0	0	0	0	0	0	0	0	0
plate1B1.	848RFX4-60_ 1	116506	107146	0.919661	TRBV14		TRBJ2-3	CASSLQGRRGDTQYF	0.91	61038	TRAV29/DV5		TRAJ28	CAASAGAGSYQLTF	0.589	28885	TRAV35		TRAJ30		0.351	17221	0	0	0	0	0	0	0	0	0	0	0	0	0	0	0	0	0	0	0	0	0	0	0	0	0	0	0
plate1B2.	848RFX4-60_ 1	9486	176	0.0185537						0	TRAV22		TRAJ56	CAVGGLSGANSKLTF	0.781	175						0	0	0	0	0	0	0	0	0	0	0	0	0	0	0	0	0	0	0	0	0	0	0	0	0	0	0	0
plate1B3.	848RFX4-60_ 1	92983	84668	0.910575	TRBV28		TRBJ1-5	CASSFRGRDQPQHF	0.915	62787	TRAV13-1		TRAJ42	CAAPNYGGSQGNLIF	0.659	15354	TRAV12-1		TRAJ10		0.28	6527	0	0	0	0	0	0	0	0	0	0	0	0	0	0	0	0	0	0	0	0	0	0	0	0	0	0	0
plate1B4.	848RFX4-60_ 1	1419	1	0.000704722						0						0						0	0	0	0	0	0	0	0	0	0	0	0	0	0	0	0	0	0	0	0	0	0	0	0	0	0	0	0
plate1B5.	848RFX4-60_ 1	3779	2	0.000529241						0						0						0	0	0	0	0	0	0	0	0	0	0	0	0	0	0	0	0	0	0	0	0	0	0	0	0	0	0	0
plate1B6.	848RFX4-60_ 1	3482	153	0.0439403						0	TRAV19		TRAJ23	CALSVNNQGGKLIF	0.82	151						0	0	0	0	0	0	0	0	0	0	0	0	0	0	0	0	0	0	0	0	0	1	0	0	0	0	0	0
plate1B7.	848RFX4-60_ 1	1931	116	0.0600725						0	TRAV8-3		TRAJ33	CAVGLVDSNYQLIW	0.815	115						0	0	0	0	0	0	0	0	0	0	0	0	0	0	0	0	0	0	0	0	0	0	0	0	0	0	0	0
plate1B8.	848RFX4-60_ 1	1451	0	0						0						0						0	0	0	0	0	0	0	0	0	0	0	0	0	0	0	0	0	0	0	0	0	0	0	0	0	0	0	0
plate1B9.	848RFX4-60_ 1	100592	69799	0.693882	TRBV19		TRBJ1-5	CASSIEQVPPRPQHF	0.815	46546	TRAV8-3		TRAJ33	CAVGLVDSNYQLIW	0.897	23253						0	0	0	0	0	0	0	0	0	0	0	0	0	0	0	0	0	0	0	0	0	0	0	0	0	0	0	0
plate1C10.	848RFX4-60_ 1	1701	465	0.273369						0	TRAV26-2		TRAJ52	CIPGAGGTSYGKLTF	0.881	463						0	0	0	0	0	0	0	0	0	0	0	0	0	0	0	0	0	0	0	0	0	0	0	2	0	0	0	0
plate1C11.	848RFX4-60_ 1	140872	118683	0.842488	TRBV7-9		TRBJ2-7	CASSHNYEQYF	0.846	118683						0						0	0	0	0	0	0	0	0	0	0	0	0	0	0	0	0	0	0	0	0	0	0	0	0	0	0	0	0
plate1C12.	848RFX4-60_ 1	627	5	0.00797448						0						0						0	0	0	0	0	0	0	0	0	0	0	0	0	0	0	0	0	0	0	0	0	0	0	0	0	0	0	0
plate1C1.	848RFX4-60_ 1	6590	3395	0.515175	TRBV30		TRBJ1-4	CAWSAGPSVKLFF	0.89	3391						0						0	0	0	0	0	0	0	0	0	0	0	0	0	0	0	0	0	0	0	0	0	0	0	1	0	0	0	0
plate1C2.	848RFX4-60_ 1	144319	127289	0.881998						0	TRAV22		TRAJ56	CAVGGLSGANSKLTF	0.884	127289						0	0	0	0	0	0	0	0	0	0	0	0	0	0	0	0	0	0	0	0	0	0	0	0	0	0	0	0
plate1C3.	848RFX4-60_ 1	91314	37509	0.410769						0	TRAV26-2		TRAJ53	CPRGSNYKLTF	0.869	37509						0	0	0	0	0	0	0	0	0	0	0	0	0	0	0	0	0	0	0	0	0	0	0	0	0	0	0	0
plate1C4.	848RFX4-60_ 1	2552	3	0.00117555						0						0						0	0	0	0	0	0	0	0	0	0	0	0	0	0	0	0	0	0	0	0	0	0	0	0	0	0	0	0
plate1C5.	848RFX4-60_ 1	2935	0	0						0						0						0	0	0	0	0	0	0	0	0	0	0	0	0	0	0	0	0	0	0	0	0	0	0	0	0	0	0	0
plate1C6.	848RFX4-60_ 1	7122	2	0.00028082						0						0						0	0	0	0	0	0	0	0	0	0	0	0	0	0	0	0	0	0	0	0	0	0	0	0	0	0	0	0
plate1C7.	848RFX4-60_ 1	2205	2	0.000907029						0						0						0	0	0	0	0	0	0	0	0	0	0	0	0	0	0	0	0	0	0	0	0	0	0	0	0	0	0	0
plate1C8.	848RFX4-60_ 1	1416	0	0						0						0						0	0	0	0	0	0	0	0	0	0	0	0	0	0	0	0	0	0	0	0	0	0	0	0	0	0	0	0
plate1C9.	848RFX4-60_ 1	2272	1	0.000440141						0						0						0	0	0	0	0	0	0	0	0	0	0	0	0	0	0	0	0	0	0	0	0	0	0	0	0	0	0	0
plate1D10.	848RFX4-60_ 1	1926	0	0						0						0						0	0	0	0	0	0	0	0	0	0	0	0	0	0	0	0	0	0	0	0	0	0	0	0	0	0	0	0
plate1D11.	848RFX4-60_ 1	3732	0	0						0						0						0	0	0	0	0	0	0	0	0	0	0	0	0	0	0	0	0	0	0	0	0	0	0	0	0	0	0	0
plate1D12.	848RFX4-60_ 1	445	1	0.00224719						0						0						0	0	0	0	0	0	0	0	0	0	0	0	0	0	0	0	0	0	0	0	0	0	0	0	0	0	0	0
plate1D1.	848RFX4-60_ 1	116060	100450	0.865501	TRBV14		TRBJ2-3	CASSLQGRRGDTQYF	0.912	53388	TRAV29/DV5		TRAJ28	CAASAGAGSYQLTF	0.828	47056						0	0	0	0	0	0	0	0	0	0	0	0	0	0	0	0	0	0	0	0	0	1	0	0	0	0	0	0
plate1D2.	848RFX4-60_ 1	1765	1	0.000566572						0						0						0	0	0	0	0	0	0	0	0	0	0	0	0	0	0	0	0	0	0	0	0	0	0	0	0	0	0	0
plate1D3.	848RFX4-60_ 1	2127	1	0.000470146						0						0						0	0	0	0	0	0	0	0	0	0	0	0	0	0	0	0	0	0	0	0	0	0	0	0	0	0	0	0
plate1D4.	848RFX4-60_ 1	1952	4	0.00204918						0						0						0	1	0	0	0	0	0	0	0	0	0	0	0	0	0	0	0	0	0	0	0	1	0	0	0	0	0	0
plate1D5.	848RFX4-60_ 1	4183	0	0						0						0						0	0	0	0	0	0	0	0	0	0	0	0	0	0	0	0	0	0	0	0	0	0	0	0	0	0	0	0
plate1D6.	848RFX4-60_ 1	102580	72520	0.70696	TRBV19		TRBJ2-1	CASSIGRSYRNEQFF	0.881	46524	TRAV26-2		TRAJ45		0.998	25994						0	0	0	0	0	0	0	0	0	0	0	0	0	0	0	0	0	0	0	0	0	0	0	0	0	0	0	0
plate1D7.	848RFX4-60_ 1	1536	0	0						0						0						0	0	0	0	0	0	0	0	0	0	0	0	0	0	0	0	0	0	0	0	0	0	0	0	0	0	0	0
plate1D8.	848RFX4-60_ 1	2124	469	0.22081						0	TRAV1-2		TRAJ47	CAVRSMEYGNKLVF	0.876	467						0	0	0	0	0	0	0	0	0	0	0	0	0	0	0	0	0	0	0	0	0	0	0	0	0	1	0	0
plate1D9.	848RFX4-60_ 1	3693	0	0						0						0						0	0	0	0	0	0	0	0	0	0	0	0	0	0	0	0	0	0	0	0	0	0	0	0	0	0	0	0
plate1E10.	848RFX4-60_ 1	2333	0	0						0						0						0	0	0	0	0	0	0	0	0	0	0	0	0	0	0	0	0	0	0	0	0	0	0	0	0	0	0	0
plate1E11.	848RFX4-60_ 1	4418	5	0.00113173						0						0						0	0	0	0	0	0	0	0	0	0	0	0	0	0	0	0	0	0	0	0	0	0	0	0	0	0	0	0
plate1E12.	848RFX4-60_ 1	758	3	0.00395778						0						0						0	0	0	0	0	0	0	0	0	0	0	0	0	0	0	0	0	0	0	0	0	0	0	0	0	0	0	0
plate1E1.	848RFX4-60_ 1	7661	3009	0.392769	TRBV14		TRBJ2-3	CASSLQGRRGDTQYF	0.837	1598	TRAV35		TRAJ30		0.494	855	TRAV29/DV5		TRAJ28	CAASAGAGSYQLTF	0.321	556	0	0	0	0	0	0	0	0	0	0	0	0	0	0	0	0	0	0	0	0	0	0	0	0	0	0	0
plate1E2.	848RFX4-60_ 1	1665	2	0.0012012						0						0						0	0	0	0	0	0	0	0	0	0	0	0	0	0	0	0	0	0	0	0	1	0	0	0	0	0	0	0
plate1E3.	848RFX4-60_ 1	6003	2	0.000333167						0						0						0	0	0	0	0	0	0	0	0	0	0	0	0	0	0	0	0	0	0	0	0	0	0	0	0	0	0	0
plate1E4.	848RFX4-60_ 1	2644	2	0.00075643						0						0						0	0	0	0	0	0	0	0	0	0	0	0	0	0	0	0	0	0	0	0	0	0	0	0	0	0	0	0
plate1E5.	848RFX4-60_ 1	3213	1	0.000311236						0						0						0	0	0	0	0	0	0	0	0	0	0	0	0	0	0	0	0	0	0	0	0	1	0	0	0	0	0	0
plate1E6.	848RFX4-60_ 1	105606	23352	0.221124						0	TRAV4		TRAJ30	CLVGTRDDKIIF	0.875	23346						0	0	0	0	0	0	0	0	0	0	0	0	0	0	0	0	0	0	0	0	0	0	0	0	0	0	0	0
plate1E7.	848RFX4-60_ 1	2120	1	0.000471698						0						0						0	0	0	0	0	0	0	0	0	0	0	0	0	0	0	0	0	0	0	0	0	1	0	0	0	0	0	0
plate1E8.	848RFX4-60_ 1	905	1	0.00110497						0						0						0	0	0	0	0	0	0	0	0	0	0	0	0	0	0	0	0	0	0	0	0	0	0	0	0	0	0	0
plate1E9.	848RFX4-60_ 1	4427	1475	0.333183						0	TRAV19		TRAJ6	CAPAESGGSYIPTF	0.892	1473						0	0	0	0	0	0	0	0	0	0	0	0	0	0	0	0	0	0	0	0	0	0	0	0	0	1	0	0
plate1F10.	848RFX4-60_ 1	2927	1	0.000341647						0						0						0	0	0	0	0	0	0	0	0	0	0	0	0	0	0	0	0	0	0	0	0	0	0	0	0	0	0	0
plate1F11.	848RFX4-60_ 1	3375	626	0.185481						0	TRAV2		TRAJ23	CAVVVNQGGKLIF	0.88	626						0	0	0	0	0	0	0	0	0	0	0	0	0	0	0	0	0	0	0	0	0	0	0	0	0	0	0	0
plate1F12.	848RFX4-60_ 1	1433	894	0.623866						0	TRAV19		TRAJ54	CPFPAPGAQKLVF	0.865	891						0	0	0	0	0	0	0	0	0	0	0	0	0	0	0	0	0	0	0	0	0	0	0	0	0	0	0	0
plate1F1.	848RFX4-60_ 1	3484	4	0.00114811						0						0						0	0	0	0	0	0	0	0	0	0	0	0	0	0	0	0	0	0	0	0	0	0	0	0	0	0	0	0
plate1F2.	848RFX4-60_ 1	1135	4	0.00352423						0						0						0	0	0	0	0	0	0	0	0	0	0	0	0	0	0	0	0	0	0	0	0	0	0	0	0	0	0	0
plate1F3.	848RFX4-60_ 1	14472	10438	0.721255	TRBV14		TRBJ2-3	CASSLQGRRGDTQYF	0.908	7909	TRAV29/DV5		TRAJ28	CAASAGAGSYQLTF	0.792	2203	TRAV35		TRAJ30		0.116	325	0	0	0	0	0	0	0	0	0	0	0	0	0	0	0	0	0	0	0	0	0	0	0	0	0	0	0
plate1F4.	848RFX4-60_ 1	2338	7	0.00299401						0						0						0	0	0	0	0	0	0	0	0	0	0	0	0	0	0	0	0	0	0	0	0	0	0	0	0	0	0	0
plate1F5.	848RFX4-60_ 1	10793	6477	0.600111						0	TRAV22		TRAJ8	CAVAGFQKLVF	0.887	6475						0	0	0	0	0	0	0	0	0	0	0	0	0	0	0	0	0	0	0	0	0	1	0	0	0	0	0	0
plate1F6.	848RFX4-60_ 1	12357	8204	0.663915	TRBV30		TRBJ2-2	CAWRINDPGELFF	0.887	6251	TRAV38-2/DV8		TRAJ31	CAYKDNNARLMF	0.906	1948						0	0	0	0	0	0	0	0	0	0	0	0	0	0	0	0	0	0	0	0	0	0	0	0	0	0	0	0
plate1F7.	848RFX4-60_ 1	2355	1	0.000424628						0						0						0	0	0	0	0	0	0	0	0	0	0	0	0	0	0	0	0	0	0	0	0	0	0	0	0	0	0	0
plate1F8.	848RFX4-60_ 1	4934	3067	0.621605	TRBV7-3		TRBJ1-1	CASSLGGNTEAFF	0.871	3067						0						0	0	0	0	0	0	0	0	0	0	0	0	0	0	0	0	0	0	0	0	0	0	0	0	0	0	0	0
plate1F9.	848RFX4-60_ 1	3666	3	0.000818331						0						0						0	0	0	0	0	0	0	0	0	0	0	0	0	0	0	0	0	0	0	0	0	0	0	0	0	0	0	0
plate1G10.	848RFX4-60_ 1	133267	109104	0.818687	TRBV5-1		TRBJ1-1	CASNRGSNTEAFF	0.821	104177	TRAV8-2		TRAJ27	CAVSDVNTNAGKSTF	0.913	4926						0	0	0	0	0	0	0	0	0	0	0	0	0	0	0	0	0	0	0	0	0	0	0	0	0	0	0	0
plate1G11.	848RFX4-60_ 1	6846	1216	0.177622						0	TRAV26-1		TRAJ17		0.793	971	TRAV27		TRAJ43		0.198	243	0	0	0	0	0	0	0	0	0	0	0	0	0	0	0	0	0	0	0	0	0	0	0	0	0	0	0
plate1G12.	848RFX4-60_ 1	1379	4	0.00290065						0						0						0	0	0	0	0	0	0	0	0	0	0	0	0	0	0	0	0	0	0	0	0	0	0	1	0	0	0	0
plate1G1.	848RFX4-60_ 1	2888	8	0.00277008						0						0						0	2	0	0	0	0	0	0	0	0	0	0	0	0	0	0	0	0	0	0	1	0	0	0	0	0	0	0
plate1G2.	848RFX4-60_ 1	2312	3	0.00129758						0						0						0	1	0	0	0	0	0	0	0	0	0	0	0	0	0	0	0	0	0	0	0	0	0	0	0	0	0	0
plate1G3.	848RFX4-60_ 1	97797	87962	0.899435	TRBV14		TRBJ2-3	CASSLQGRRGDTQYF	0.903	58801	TRAV29/DV5		TRAJ28	CAASAGAGSYQLTF	0.729	23386	TRAV35		TRAJ30		0.18	5775	0	0	0	0	0	0	0	0	0	0	0	0	0	0	0	0	0	0	0	0	0	0	0	0	0	0	0
plate1G4.	848RFX4-60_ 1	2837	1	0.000352485						0						0						0	0	0	0	0	0	0	0	0	0	0	0	0	0	0	0	0	0	0	0	0	0	0	0	0	0	0	0
plate1G5.	848RFX4-60_ 1	2673	2	0.000748223						0						0						0	0	0	0	0	0	0	0	0	0	0	0	0	0	0	0	0	0	0	0	0	0	0	0	0	1	0	0
plate1G6.	848RFX4-60_ 1	1897	1	0.000527148						0						0						0	0	0	0	0	0	0	0	0	0	0	0	0	0	0	0	0	0	0	0	0	0	0	0	0	0	0	0
plate1G7.	848RFX4-60_ 1	1388	3	0.00216138						0						0						0	0	0	0	0	0	0	0	0	0	0	0	0	0	0	0	0	0	0	0	0	0	0	0	0	0	0	0
plate1G8.	848RFX4-60_ 1	5264	0	0						0						0						0	0	0	0	0	0	0	0	0	0	0	0	0	0	0	0	0	0	0	0	0	0	0	0	0	0	0	0
plate1G9.	848RFX4-60_ 1	2258	1	0.00044287						0						0						0	0	0	0	0	0	0	0	0	0	0	0	0	0	0	0	0	0	0	0	0	0	0	0	0	0	0	0
plate1H10.	848RFX4-60_ 1	881	276	0.31328						0	TRAV17		TRAJ49		0.965	276						0	0	0	0	0	0	0	0	0	0	0	0	0	0	0	0	0	0	0	0	0	0	0	0	0	0	0	0
plate1H11.	848RFX4-60_ 1	21455	0	0						0						0						0	0	0	0	0	0	0	0	0	0	0	0	0	0	0	0	0	0	0	0	0	0	0	0	0	0	0	0
plate1H12.	848RFX4-60_ 1	178	0	0						0						0						0	0	0	0	0	0	0	0	0	0	0	0	0	0	0	0	0	0	0	0	0	0	0	0	0	0	0	0
plate1H1.	848RFX4-60_ 1	1604	3	0.00187032						0						0						0	0	0	0	0	0	0	0	0	0	0	0	0	0	0	0	0	0	0	0	0	0	0	0	0	0	0	0
plate1H2.	848RFX4-60_ 1	1110	2	0.0018018						0						0						0	0	0	0	0	0	0	0	0	0	0	0	0	0	0	0	0	0	0	0	0	0	0	0	0	0	0	0
plate1H3.	848RFX4-60_ 1	3358	0	0						0						0						0	0	0	0	0	0	0	0	0	0	0	0	0	0	0	0	0	0	0	0	0	0	0	0	0	0	0	0
plate1H4.	848RFX4-60_ 1	125375	0	0						0						0						0	0	0	0	0	0	0	0	0	0	0	0	0	0	0	0	0	0	0	0	0	0	0	0	0	0	0	0
plate1H5.	848RFX4-60_ 1	100147	91397	0.912628	TRBV14		TRBJ2-3	CASSLQGRRGDTQYF	0.916	51356	TRAV29/DV5		TRAJ28	CAASAGAGSYQLTF	0.75	32918	TRAV35		TRAJ30		0.162	7123	0	0	0	0	0	0	0	0	0	0	0	0	0	0	0	0	0	0	0	0	0	0	0	0	0	0	0
plate1H6.	848RFX4-60_ 1	3968	827	0.208417	TRBV27		TRBJ1-5	CASSFTGGGSNQPQHF	0.867	827						0						0	0	0	0	0	0	0	0	0	0	0	0	0	0	0	0	0	0	0	0	0	0	0	0	0	0	0	0
plate1H7.	848RFX4-60_ 1	1338	0	0						0						0						0	0	0	0	0	0	0	0	0	0	0	0	0	0	0	0	0	0	0	0	0	0	0	0	0	0	0	0
plate1H8.	848RFX4-60_ 1	760	0	0						0						0						0	0	0	0	0	0	0	0	0	0	0	0	0	0	0	0	0	0	0	0	0	0	0	0	0	0	0	0
plate1H9.	848RFX4-60_ 1	3966	0	0						0						0						0	0	0	0	0	0	0	0	0	0	0	0	0	0	0	0	0	0	0	0	0	0	0	0	0	0	0	0
plate2A10.	5688RFX4-86_ 1	25959	22864	0.880774	TRBV4-2		TRBJ1-2	CASSNNYGYTF	0.88	18750	TRAV38-2/DV8		TRAJ29	CARPANSGNTPLVF	0.9	4114						0	0	0	0	0	0	0	0	0	0	0	0	0	0	0	0	0	0	0	0	0	0	0	0	0	0	0	0
plate2A11.	5688RFX4-86_ 1	28290	25074	0.88632	TRBV4-2		TRBJ1-2	CASSNNYGYTF	0.89	24635	TRAV38-2/DV8		TRAJ29	CARPANSGNTPLVF	0.897	439						0	0	0	0	0	0	0	0	0	0	0	0	0	0	0	0	0	0	0	0	0	0	0	0	0	0	0	0
plate2A12.	5688RFX4-86_ 1	31486	611	0.0194055						0	TRAV8-1		TRAJ15	CAVRGQAGTALIF	0.416	327	TRAV19		TRAJ8		0.361	284	0	0	0	0	0	0	0	0	0	0	0	0	0	0	0	0	0	0	0	0	0	0	0	0	0	0	0
plate2A1.	5688RFX4-86_ 1	21812	1484	0.0680359						0	TRAV13-1		TRAJ32	CAASEGGATNKLIF	0.734	1177	TRAV16		TRAJ34		0.191	307	0	0	0	0	0	0	0	0	0	0	0	0	0	0	0	0	0	0	0	0	0	0	0	0	0	0	0
plate2A2.	5688RFX4-86_ 1	24787	21567	0.870093	TRBV4-2		TRBJ1-2	CASSNNYGYTF	0.872	17499	TRAV38-2/DV8		TRAJ29	CARPANSGNTPLVF	0.877	4068						0	0	0	0	0	0	0	0	0	0	0	0	0	0	0	0	0	0	0	0	0	0	0	0	0	0	0	0
plate2A3.	5688RFX4-86_ 1	19648	1440	0.0732899						0	TRAV13-1		TRAJ32	CAASEGGATNKLIF	0.803	1440						0	0	0	0	0	0	0	0	0	0	0	0	0	0	0	0	0	0	0	0	0	0	0	0	0	0	0	0
plate2A4.	5688RFX4-86_ 1	25672	22313	0.869157	TRBV4-2		TRBJ1-2	CASSNNYGYTF	0.869	20065	TRAV38-2/DV8		TRAJ29	CARPANSGNTPLVF	0.899	2247						0	0	0	0	0	0	0	0	0	0	0	0	0	0	0	0	0	0	0	0	0	0	0	0	0	0	0	0
plate2A5.	5688RFX4-86_ 1	23685	1019	0.043023						0	TRAV13-1		TRAJ32	CAASEGGATNKLIF	0.811	889	TRAV16		TRAJ34		0.118	130	0	0	0	0	0	0	0	0	0	0	0	0	0	0	0	0	0	0	0	0	0	0	0	0	0	0	0
plate2A6.	5688RFX4-86_ 1	952	0	0						0						0						0	0	0	0	0	0	0	0	0	0	0	0	0	0	0	0	0	0	0	0	0	0	0	0	0	0	0	0
plate2A7.	5688RFX4-86_ 1	20579	2582	0.125468						0	TRAV13-1		TRAJ32	CAASEGGATNKLIF	0.704	1960	TRAV16		TRAJ34		0.223	622	0	0	0	0	0	0	0	0	0	0	0	0	0	0	0	0	0	0	0	0	0	0	0	0	0	0	0
plate2A8.	5688RFX4-86_ 1	24352	21702	0.891179	TRBV4-2		TRBJ1-2	CASSNNYGYTF	0.892	16469	TRAV38-2/DV8		TRAJ29	CARPANSGNTPLVF	0.896	5233						0	0	0	0	0	0	0	0	0	0	0	0	0	0	0	0	0	0	0	0	0	0	0	0	0	0	0	0
plate2A9.	5688RFX4-86_ 1	25264	21448	0.848955	TRBV4-2		TRBJ1-2	CASSQDVRQGGYGYTF	0.853	19864	TRAV29/DV5		TRAJ15	CAASDQAGTALIF	0.89	1584						0	0	0	0	0	0	0	0	0	0	0	0	0	0	0	0	0	0	0	0	0	0	0	0	0	0	0	0
plate2B10.	5688RFX4-86_ 1	28068	23617	0.841421	TRBV4-2		TRBJ1-2	CASSQDVRQGGYGYTF	0.851	23617						0						0	0	0	0	0	0	0	0	0	0	0	0	0	0	0	0	0	0	0	0	0	0	0	0	0	0	0	0
plate2B11.	5688RFX4-86_ 1	20056	856	0.0426805						0	TRAV13-1		TRAJ32	CAASEGGATNKLIF	0.866	856						0	0	0	0	0	0	0	0	0	0	0	0	0	0	0	0	0	0	0	0	0	0	0	0	0	0	0	0
plate2B12.	5688RFX4-86_ 1	28677	25396	0.885588	TRBV4-2		TRBJ1-2	CASSNNYGYTF	0.889	23912	TRAV38-2/DV8		TRAJ29	CARPANSGNTPLVF	0.891	1484						0	0	0	0	0	0	0	0	0	0	0	0	0	0	0	0	0	0	0	0	0	0	0	0	0	0	0	0
plate2B1.	5688RFX4-86_ 1	20920	1087	0.0519598						0	TRAV13-1		TRAJ32	CAASEGGATNKLIF	0.818	953	TRAV16		TRAJ34		0.115	134	0	0	0	0	0	0	0	0	0	0	0	0	0	0	0	0	0	0	0	0	0	0	0	0	0	0	0
plate2B2.	5688RFX4-86_ 1	29831	24832	0.832423	TRBV4-2		TRBJ1-2	CASSQDVRQGGYGYTF	0.841	24831						0						0	0	0	0	0	0	0	0	0	0	0	0	0	0	0	0	0	0	0	0	0	0	0	0	0	0	0	0
plate2B3.	5688RFX4-86_ 1	22284	1683	0.075525						0	TRAV13-1		TRAJ32	CAASEGGATNKLIF	0.844	1683						0	0	0	0	0	0	0	0	0	0	0	0	0	0	0	0	0	0	0	0	0	0	0	0	0	0	0	0
plate2B4.	5688RFX4-86_ 1	22791	1241	0.0544513						0	TRAV13-1		TRAJ32	CAASEGGATNKLIF	0.751	1004	TRAV16		TRAJ34		0.177	237	0	0	0	0	0	0	0	0	0	0	0	0	0	0	0	0	0	0	0	0	0	0	0	0	0	0	0
plate2B5.	5688RFX4-86_ 1	1643	762	0.463786	TRBV4-1		TRBJ1-5	CASSQGHRNQPQHF	0.849	762						0						0	0	0	0	0	0	0	0	0	0	0	0	0	0	0	0	0	0	0	0	0	0	0	0	0	0	0	0
plate2B6.	5688RFX4-86_ 1	25531	21893	0.857507	TRBV7-2		TRBJ2-3	CASRGSGRTSTDTQYF	0.856	17291	TRAV26-2		TRAJ40	CLLVTTTSGTYKYIF	0.875	4602						0	0	0	0	0	0	0	0	0	0	0	0	0	0	0	0	0	0	0	0	0	0	0	0	0	0	0	0
plate2B7.	5688RFX4-86_ 1	26948	23703	0.879583	TRBV4-2		TRBJ1-2	CASSNNYGYTF	0.882	19934	TRAV38-2/DV8		TRAJ29	CARPANSGNTPLVF	0.885	3769						0	0	0	0	0	0	0	0	0	0	0	0	0	0	0	0	0	0	0	0	0	0	0	0	0	0	0	0
plate2B8.	5688RFX4-86_ 1	20985	2686	0.127996						0	TRAV13-1		TRAJ32	CAASEGGATNKLIF	0.789	2265	TRAV16		TRAJ34		0.146	421	0	0	0	0	0	0	0	0	0	0	0	0	0	0	0	0	0	0	0	0	0	0	0	0	0	0	0
plate2B9.	5688RFX4-86_ 1	18891	16399	0.868085	TRBV15		TRBJ2-3	CATSRDLRSSSTDTQYF	0.88	11068	TRAV39		TRAJ43	CAVDTSYNNNDMRF	0.684	4126	TRAV27		TRAJ38		0.199	1205	0	0	0	0	0	0	0	0	0	0	0	0	0	0	0	0	0	0	0	0	0	0	0	0	0	0	0
plate2C10.	5688RFX4-86_ 1	19188	2866	0.149364						0	TRAV13-1		TRAJ32	CAASEGGATNKLIF	0.588	1792	TRAV16		TRAJ34		0.352	1074	0	0	0	0	0	0	0	0	0	0	0	0	0	0	0	0	0	0	0	0	0	0	0	0	0	0	0
plate2C11.	5688RFX4-86_ 1	22914	19270	0.840971	TRBV15		TRBJ2-3	CATSRDLRSSSTDTQYF	0.883	13887	TRAV39		TRAJ43	CAVDTSYNNNDMRF	0.755	5383						0	0	0	0	0	0	0	0	0	0	0	0	0	0	0	0	0	0	0	0	0	0	0	0	0	0	0	0
plate2C12.	5688RFX4-86_ 1	19618	1496	0.0762565						0	TRAV13-1		TRAJ32	CAASEGGATNKLIF	0.555	886	TRAV16		TRAJ34		0.382	610	0	0	0	0	0	0	0	0	0	0	0	0	0	0	0	0	0	0	0	0	0	0	0	0	0	0	0
plate2C1.	5688RFX4-86_ 1	25498	22551	0.884422	TRBV4-2		TRBJ1-2	CASSNNYGYTF	0.883	17512	TRAV38-2/DV8		TRAJ29	CARPANSGNTPLVF	0.898	5039						0	0	0	0	0	0	0	0	0	0	0	0	0	0	0	0	0	0	0	0	0	0	0	0	0	0	0	0
plate2C2.	5688RFX4-86_ 1	29138	24094	0.826893	TRBV4-2		TRBJ1-2	CASSQDVRQGGYGYTF	0.835	23965	TRAV29/DV5		TRAJ15	CAASDQAGTALIF	0.877	129						0	0	0	0	0	0	0	0	0	0	0	0	0	0	0	0	0	0	0	0	0	0	0	0	0	0	0	0
plate2C3.	5688RFX4-86_ 1	22781	2100	0.0921821						0	TRAV13-1		TRAJ32	CAASEGGATNKLIF	0.803	1849	TRAV16		TRAJ34		0.109	251	0	0	0	0	0	0	0	0	0	0	0	0	0	0	0	0	0	0	0	0	0	0	0	0	0	0	0
plate2C4.	5688RFX4-86_ 1	22650	2392	0.105607						0	TRAV13-1		TRAJ32	CAASEGGATNKLIF	0.806	2080	TRAV16		TRAJ34		0.12	312	0	0	0	0	0	0	0	0	0	0	0	0	0	0	0	0	0	0	0	0	0	0	0	0	0	0	0
plate2C5.	5688RFX4-86_ 1	28964	24170	0.834484	TRBV4-2		TRBJ1-2	CASSQDVRQGGYGYTF	0.843	23959	TRAV29/DV5		TRAJ15	CAASDQAGTALIF	0.882	211						0	0	0	0	0	0	0	0	0	0	0	0	0	0	0	0	0	0	0	0	0	0	0	0	0	0	0	0
plate2C6.	5688RFX4-86_ 1	23814	20702	0.869321	TRBV4-2		TRBJ1-2	CASSNNYGYTF	0.87	16992	TRAV38-2/DV8		TRAJ29	CARPANSGNTPLVF	0.882	3710						0	0	0	0	0	0	0	0	0	0	0	0	0	0	0	0	0	0	0	0	0	0	0	0	0	0	0	0
plate2C7.	5688RFX4-86_ 1	21569	1911	0.0885994						0	TRAV13-1		TRAJ32	CAASEGGATNKLIF	0.806	1693	TRAV16		TRAJ34		0.103	218	0	0	0	0	0	0	0	0	0	0	0	0	0	0	0	0	0	0	0	0	0	0	0	0	0	0	0
plate2C8.	5688RFX4-86_ 1	26726	23441	0.877086	TRBV4-2		TRBJ1-2	CASSNNYGYTF	0.878	20209	TRAV38-2/DV8		TRAJ29	CARPANSGNTPLVF	0.896	3232						0	0	0	0	0	0	0	0	0	0	0	0	0	0	0	0	0	0	0	0	0	0	0	0	0	0	0	0
plate2C9.	5688RFX4-86_ 1	26948	22405	0.831416	TRBV4-2		TRBJ1-2	CASSQDVRQGGYGYTF	0.839	22001	TRAV29/DV5		TRAJ15	CAASDQAGTALIF	0.855	404						0	0	0	0	0	0	0	0	0	0	0	0	0	0	0	0	0	0	0	0	0	0	0	0	0	0	0	0
plate2D10.	5688RFX4-86_ 1	20539	1330	0.0647549						0	TRAV13-1		TRAJ32	CAASEGGATNKLIF	0.848	1330						0	0	0	0	0	0	0	0	0	0	0	0	0	0	0	0	0	0	0	0	0	0	0	0	0	0	0	0
plate2D11.	5688RFX4-86_ 1	26089	21941	0.841006	TRBV4-2		TRBJ1-2	CASSQDVRQGGYGYTF	0.849	21823	TRAV29/DV5		TRAJ15	CAASDQAGTALIF	0.83	118						0	0	0	0	0	0	0	0	0	0	0	0	0	0	0	0	0	0	0	0	0	0	0	0	0	0	0	0
plate2D12.	5688RFX4-86_ 1	18202	1890	0.103835						0	TRAV13-1		TRAJ32	CAASEGGATNKLIF	0.683	1367	TRAV16		TRAJ34		0.261	523	0	0	0	0	0	0	0	0	0	0	0	0	0	0	0	0	0	0	0	0	0	0	0	0	0	0	0
plate2D1.	5688RFX4-86_ 1	19746	1382	0.0699889						0	TRAV13-1		TRAJ32	CAASEGGATNKLIF	0.818	1382						0	0	0	0	0	0	0	0	0	0	0	0	0	0	0	0	0	0	0	0	0	0	0	0	0	0	0	0
plate2D2.	5688RFX4-86_ 1	28354	23899	0.842879	TRBV4-2		TRBJ1-2	CASSQDVRQGGYGYTF	0.853	23899						0						0	0	0	0	0	0	0	0	0	0	0	0	0	0	0	0	0	0	0	0	0	0	0	0	0	0	0	0
plate2D3.	5688RFX4-86_ 1	26596	23698	0.891036	TRBV12-3		TRBJ1-1	CASSLMTGRAEAFF	0.894	22174	TRAV16		TRAJ34	CALDTDKLIF	0.881	1524						0	0	0	0	0	0	0	0	0	0	0	0	0	0	0	0	0	0	0	0	0	0	0	0	0	0	0	0
plate2D4.	5688RFX4-86_ 1	19912	18058	0.90689	TRBV20-1		TRBJ1-4	CSARDVREGEKLFF	0.905	11530	TRAV26-2		TRAJ48		0.925	6528						0	0	0	0	0	0	0	0	0	0	0	0	0	0	0	0	0	0	0	0	0	0	0	0	0	0	0	0
plate2D5.	5688RFX4-86_ 1	24807	21899	0.882775	TRBV4-2		TRBJ1-2	CASSNNYGYTF	0.886	18335	TRAV38-2/DV8		TRAJ29	CARPANSGNTPLVF	0.883	3564						0	0	0	0	0	0	0	0	0	0	0	0	0	0	0	0	0	0	0	0	0	0	0	0	0	0	0	0
plate2D6.	5688RFX4-86_ 1	18146	4144	0.22837						0	TRAV21		TRAJ26	CAGPSNNYGQNFVF	0.687	3119	TRAV14/DV4		TRAJ23		0.225	1025	0	0	0	0	0	0	0	0	0	0	0	0	0	0	0	0	0	0	0	0	0	0	0	0	0	0	0
plate2D7.	5688RFX4-86_ 1	21823	4410	0.20208						0	TRAV26-1		TRAJ9		0.933	4410						0	0	0	0	0	0	0	0	0	0	0	0	0	0	0	0	0	0	0	0	0	0	0	0	0	0	0	0
plate2D8.	5688RFX4-86_ 1	26084	25596	0.981291	TRBV2	TRBD2	TRBJ2-5	CASSDPGLAGVETQYF	0.858	2056	TRAV19		TRAJ34		0.994	23540						0	0	0	0	0	0	0	0	0	0	0	0	0	0	0	0	0	0	0	0	0	0	0	0	0	0	0	0
plate2D9.	5688RFX4-86_ 1	19143	1687	0.0881262						0	TRAV13-1		TRAJ32	CAASEGGATNKLIF	0.853	1687						0	0	0	0	0	0	0	0	0	0	0	0	0	0	0	0	0	0	0	0	0	0	0	0	0	0	0	0
plate2E10.	5688RFX4-86_ 1	18111	2985	0.164817						0	TRAV9-2		TRAJ18	CALTDRGSTLGRLYF	0.831	2985						0	0	0	0	0	0	0	0	0	0	0	0	0	0	0	0	0	0	0	0	0	0	0	0	0	0	0	0
plate2E11.	5688RFX4-86_ 1	24663	21751	0.881928	TRBV4-2		TRBJ1-2	CASSNNYGYTF	0.883	17432	TRAV38-2/DV8		TRAJ29	CARPANSGNTPLVF	0.895	4319						0	0	0	0	0	0	0	0	0	0	0	0	0	0	0	0	0	0	0	0	0	0	0	0	0	0	0	0
plate2E12.	5688RFX4-86_ 1	23382	329	0.0140707						0	TRAV9-2		TRAJ28	CAPISYSGAGSYQLTF	0.433	170	TRAV13-2		TRAJ5	CAESYTGRRALTF	0.405	159	0	0	0	0	0	0	0	0	0	0	0	0	0	0	0	0	0	0	0	0	0	0	0	0	0	0	0
plate2E1.	5688RFX4-86_ 1	19139	1376	0.0718951						0	TRAV13-1		TRAJ32	CAASEGGATNKLIF	0.818	1376						0	0	0	0	0	0	0	0	0	0	0	0	0	0	0	0	0	0	0	0	0	0	0	0	0	0	0	0
plate2E2.	5688RFX4-86_ 1	19111	1604	0.0839307						0	TRAV13-1		TRAJ32	CAASEGGATNKLIF	0.799	1380	TRAV16		TRAJ34		0.129	224	0	0	0	0	0	0	0	0	0	0	0	0	0	0	0	0	0	0	0	0	0	0	0	0	0	0	0
plate2E3.	5688RFX4-86_ 1	23394	20514	0.876892	TRBV4-2		TRBJ1-2	CASSNNYGYTF	0.876	16318	TRAV38-2/DV8		TRAJ29	CARPANSGNTPLVF	0.897	4196						0	0	0	0	0	0	0	0	0	0	0	0	0	0	0	0	0	0	0	0	0	0	0	0	0	0	0	0
plate2E4.	5688RFX4-86_ 1	20427	1326	0.0649141						0	TRAV13-1		TRAJ32	CAASEGGATNKLIF	0.878	1326						0	0	0	0	0	0	0	0	0	0	0	0	0	0	0	0	0	0	0	0	0	0	0	0	0	0	0	0
plate2E5.	5688RFX4-86_ 1	23722	20845	0.87872	TRBV4-2		TRBJ1-2	CASSNNYGYTF	0.879	16490	TRAV38-2/DV8		TRAJ29	CARPANSGNTPLVF	0.889	4355						0	0	0	0	0	0	0	0	0	0	0	0	0	0	0	0	0	0	0	0	0	0	0	0	0	0	0	0
plate2E6.	5688RFX4-86_ 1	22837	20040	0.877523	TRBV4-2		TRBJ1-2	CASSNNYGYTF	0.878	16182	TRAV38-2/DV8		TRAJ29	CARPANSGNTPLVF	0.889	3858						0	0	0	0	0	0	0	0	0	0	0	0	0	0	0	0	0	0	0	0	0	0	0	0	0	0	0	0
plate2E7.	5688RFX4-86_ 1	20715	2827	0.136471						0	TRAV13-1		TRAJ32	CAASEGGATNKLIF	0.697	2140	TRAV16		TRAJ34		0.223	687	0	0	0	0	0	0	0	0	0	0	0	0	0	0	0	0	0	0	0	0	0	0	0	0	0	0	0
plate2E8.	5688RFX4-86_ 1	19082	3899	0.204329						0	TRAV13-1		TRAJ32	CAASEGGATNKLIF	0.701	2932	TRAV16		TRAJ34		0.231	967	0	0	0	0	0	0	0	0	0	0	0	0	0	0	0	0	0	0	0	0	0	0	0	0	0	0	0
plate2E9.	5688RFX4-86_ 1	27620	23167	0.838776	TRBV4-2		TRBJ1-2	CASSQDVRQGGYGYTF	0.847	23025	TRAV29/DV5		TRAJ15	CAASDQAGTALIF	0.83	142						0	0	0	0	0	0	0	0	0	0	0	0	0	0	0	0	0	0	0	0	0	0	0	0	0	0	0	0
plate2F10.	5688RFX4-86_ 1	20156	1557	0.0772475						0	TRAV13-1		TRAJ32	CAASEGGATNKLIF	0.874	1557						0	0	0	0	0	0	0	0	0	0	0	0	0	0	0	0	0	0	0	0	0	0	0	0	0	0	0	0
plate2F11.	5688RFX4-86_ 1	23877	21224	0.888889	TRBV4-2		TRBJ1-2	CASSNNYGYTF	0.89	17200	TRAV38-2/DV8		TRAJ29	CARPANSGNTPLVF	0.9	4024						0	0	0	0	0	0	0	0	0	0	0	0	0	0	0	0	0	0	0	0	0	0	0	0	0	0	0	0
plate2F12.	5688RFX4-86_ 1	24879	931	0.0374211						0	TRAV13-1		TRAJ32	CAASEGGATNKLIF	0.814	809	TRAV16		TRAJ34		0.122	122	0	0	0	0	0	0	0	0	0	0	0	0	0	0	0	0	0	0	0	0	0	0	0	0	0	0	0
plate2F1.	5688RFX4-86_ 1	22798	1688	0.0740416						0	TRAV13-1		TRAJ32	CAASEGGATNKLIF	0.85	1688						0	0	0	0	0	0	0	0	0	0	0	0	0	0	0	0	0	0	0	0	0	0	0	0	0	0	0	0
plate2F2.	5688RFX4-86_ 1	25992	23014	0.885426	TRBV4-2		TRBJ1-2	CASSNNYGYTF	0.888	19193	TRAV38-2/DV8		TRAJ29	CARPANSGNTPLVF	0.884	3821						0	0	0	0	0	0	0	0	0	0	0	0	0	0	0	0	0	0	0	0	0	0	0	0	0	0	0	0
plate2F3.	5688RFX4-86_ 1	22875	20244	0.884984	TRBV4-2		TRBJ1-2	CASSNNYGYTF	0.886	16190	TRAV38-2/DV8		TRAJ29	CARPANSGNTPLVF	0.893	4054						0	0	0	0	0	0	0	0	0	0	0	0	0	0	0	0	0	0	0	0	0	0	0	0	0	0	0	0
plate2F4.	5688RFX4-86_ 1	25141	22469	0.893719	TRBV4-2		TRBJ1-2	CASSNNYGYTF	0.895	19011	TRAV38-2/DV8		TRAJ29	CARPANSGNTPLVF	0.905	3458						0	0	0	0	0	0	0	0	0	0	0	0	0	0	0	0	0	0	0	0	0	0	0	0	0	0	0	0
plate2F5.	5688RFX4-86_ 1	26585	22545	0.848035	TRBV4-2		TRBJ1-2	CASSQDVRQGGYGYTF	0.856	22177	TRAV29/DV5		TRAJ15	CAASDQAGTALIF	0.888	368						0	0	0	0	0	0	0	0	0	0	0	0	0	0	0	0	0	0	0	0	0	0	0	0	0	0	0	0
plate2F6.	5688RFX4-86_ 1	25977	22964	0.884013	TRBV4-2		TRBJ1-2	CASSNNYGYTF	0.888	22964						0						0	0	0	0	0	0	0	0	0	0	0	0	0	0	0	0	0	0	0	0	0	0	0	0	0	0	0	0
plate2F7.	5688RFX4-86_ 1	22097	3141	0.142146						0	TRAV13-1		TRAJ32	CAASEGGATNKLIF	0.893	3141						0	0	0	0	0	0	0	0	0	0	0	0	0	0	0	0	0	0	0	0	0	0	0	0	0	0	0	0
plate2F8.	5688RFX4-86_ 1	21097	1841	0.0872636						0	TRAV13-1		TRAJ32	CAASEGGATNKLIF	0.857	1841						0	0	0	0	0	0	0	0	0	0	0	0	0	0	0	0	0	0	0	0	0	0	0	0	0	0	0	0
plate2F9.	5688RFX4-86_ 1	20686	1220	0.0589771						0	TRAV13-1		TRAJ32	CAASEGGATNKLIF	0.834	1220						0	0	0	0	0	0	0	0	0	0	0	0	0	0	0	0	0	0	0	0	0	0	0	0	0	0	0	0
plate2G10.	5688RFX4-86_ 1	18565	1571	0.0846216						0	TRAV13-1		TRAJ32	CAASEGGATNKLIF	0.683	1161	TRAV16		TRAJ34		0.241	410	0	0	0	0	0	0	0	0	0	0	0	0	0	0	0	0	0	0	0	0	0	0	0	0	0	0	0
plate2G11.	5688RFX4-86_ 1	19401	1271	0.0655121						0	TRAV13-1		TRAJ32	CAASEGGATNKLIF	0.625	860	TRAV16		TRAJ34		0.298	411	0	0	0	0	0	0	0	0	0	0	0	0	0	0	0	0	0	0	0	0	0	0	0	0	0	0	0
plate2G12.	5688RFX4-86_ 1	23269	21181	0.910267	TRBV10-3		TRBJ2-1	CAISEGDRTYNEQFF	0.9	17598	TRAV20		TRAJ22		0.998	3583						0	0	0	0	0	0	0	0	0	0	0	0	0	0	0	0	0	0	0	0	0	0	0	0	0	0	0	0
plate2G1.	5688RFX4-86_ 1	28296	23921	0.845385	TRBV4-2		TRBJ1-2	CASSQDVRQGGYGYTF	0.857	23921						0						0	0	0	0	0	0	0	0	0	0	0	0	0	0	0	0	0	0	0	0	0	0	0	0	0	0	0	0
plate2G2.	5688RFX4-86_ 1	23947	20411	0.852341	TRBV5-1		TRBJ2-1	CASSLGNEQFF	0.863	20123	TRAV13-2		TRAJ39	CAENPNNAGNMLTF	0.588	288						0	0	0	0	0	0	0	0	0	0	0	0	0	0	0	0	0	0	0	0	0	0	0	0	0	0	0	0
plate2G3.	5688RFX4-86_ 1	19177	1736	0.0905251						0	TRAV13-1		TRAJ32	CAASEGGATNKLIF	0.764	1458	TRAV16		TRAJ34		0.145	278	0	0	0	0	0	0	0	0	0	0	0	0	0	0	0	0	0	0	0	0	0	0	0	0	0	0	0
plate2G4.	5688RFX4-86_ 1	24826	21999	0.886127	TRBV4-2		TRBJ1-2	CASSNNYGYTF	0.889	19638	TRAV38-2/DV8		TRAJ29	CARPANSGNTPLVF	0.896	2361						0	0	0	0	0	0	0	0	0	0	0	0	0	0	0	0	0	0	0	0	0	0	0	0	0	0	0	0
plate2G5.	5688RFX4-86_ 1	16354	1480	0.0904977						0	TRAV13-1		TRAJ32	CAASEGGATNKLIF	0.708	1130	TRAV16		TRAJ34		0.219	350	0	0	0	0	0	0	0	0	0	0	0	0	0	0	0	0	0	0	0	0	0	0	0	0	0	0	0
plate2G6.	5688RFX4-86_ 1	19635	17607	0.896715	TRBV10-3		TRBJ2-2	CAISGQFQNTGELFF	0.895	7103	TRAV27		TRAJ39	CAGAGNAGNMLTF	0.906	10504						0	0	0	0	0	0	0	0	0	0	0	0	0	0	0	0	0	0	0	0	0	0	0	0	0	0	0	0
plate2G7.	5688RFX4-86_ 1	24157	20920	0.866002	TRBV4-2		TRBJ1-2	CASSNNYGYTF	0.862	15841	TRAV38-2/DV8		TRAJ29	CARPANSGNTPLVF	0.894	5079						0	0	0	0	0	0	0	0	0	0	0	0	0	0	0	0	0	0	0	0	0	0	0	0	0	0	0	0
plate2G8.	5688RFX4-86_ 1	18361	2068	0.11263						0	TRAV13-1		TRAJ32	CAASEGGATNKLIF	0.799	1810	TRAV16		TRAJ34		0.114	258	0	0	0	0	0	0	0	0	0	0	0	0	0	0	0	0	0	0	0	0	0	0	0	0	0	0	0
plate2G9.	5688RFX4-86_ 1	18256	1175	0.0643624						0	TRAV13-1		TRAJ32	CAASEGGATNKLIF	0.775	990	TRAV16		TRAJ34		0.144	184	0	0	0	0	0	0	0	0	0	0	0	0	0	0	0	0	0	0	0	0	0	0	0	0	0	0	0
plate2H10.	5688RFX4-86_ 1	23160	20424	0.881865	TRBV11-2		TRBJ2-3	CASSLEGTNTDTQYF	0.891	16370	TRAV20		TRAJ57	CAVRATQGGSEKLVF	0.897	4053						0	0	0	0	0	0	0	0	0	0	0	0	0	0	0	0	0	0	0	0	0	0	0	0	0	0	0	0
plate2H11.	5688RFX4-86_ 1	22736	19760	0.869106	TRBV4-2		TRBJ1-2	CASSNNYGYTF	0.883	17270	TRAV38-2/DV8		TRAJ29	CARPANSGNTPLVF	0.896	2488						0	0	0	0	0	0	0	0	0	0	0	0	0	0	0	0	0	0	0	0	0	0	0	0	0	0	0	0
plate2H12.	5688RFX4-86_ 1	16888	1474	0.0872809						0	TRAV13-1		TRAJ32	CAASEGGATNKLIF	0.705	1108	TRAV16		TRAJ34		0.226	356	0	0	0	0	0	0	0	0	0	0	0	0	0	0	0	0	0	0	0	0	0	0	0	0	0	0	0
plate2H1.	5688RFX4-86_ 1	25029	20841	0.832674	TRBV4-2		TRBJ1-2	CASSQDVRQGGYGYTF	0.854	20662	TRAV29/DV5		TRAJ15	CAASDQAGTALIF	0.848	179						0	0	0	0	0	0	0	0	0	0	0	0	0	0	0	0	0	0	0	0	0	0	0	0	0	0	0	0
plate2H2.	5688RFX4-86_ 1	16044	2239	0.139554						0	TRAV13-1		TRAJ32	CAASEGGATNKLIF	0.667	1588	TRAV16		TRAJ34		0.269	642	0	0	0	0	0	0	0	0	0	0	0	0	0	0	0	0	0	0	0	0	0	0	0	0	0	0	0
plate2H3.	5688RFX4-86_ 1	19652	16823	0.856045	TRBV4-2		TRBJ1-2	CASSNNYGYTF	0.858	12595	TRAV38-2/DV8		TRAJ29	CARPANSGNTPLVF	0.897	4227						0	0	0	0	0	0	0	0	0	0	0	0	0	0	0	0	0	0	0	0	0	0	0	0	0	0	0	0
plate2H4.	5688RFX4-86_ 1	19292	427	0.0221335						0	TRAV13-1		TRAJ32	CAASEGGATNKLIF	0.925	424						0	0	0	0	0	0	0	0	0	0	0	0	0	0	0	0	0	0	0	0	0	0	0	0	0	0	0	0
plate2H5.	5688RFX4-86_ 1	16140	1988	0.123172						0	TRAV13-1		TRAJ32	CAASEGGATNKLIF	0.737	1574	TRAV16		TRAJ34		0.193	413	0	0	0	0	0	0	0	0	0	0	0	0	0	0	0	0	0	0	0	0	1	0	0	0	0	0	0
plate2H6.	5688RFX4-86_ 1	21195	18617	0.878368	TRBV20-1		TRBJ1-6	CSASYGSSYNSPLHF	0.898	17122	TRAV17		TRAJ49	CATDADNTGNQFYF	0.881	1492						0	0	0	0	0	0	0	0	0	0	0	0	0	0	0	0	0	0	0	0	0	0	0	0	0	0	0	0
plate2H7.	5688RFX4-86_ 1	19780	1848	0.0934277						0	TRAV13-1		TRAJ32	CAASEGGATNKLIF	0.872	1847						0	0	0	0	0	0	0	0	0	0	0	0	0	0	0	0	0	0	0	0	0	0	0	0	0	0	0	0
plate2H8.	5688RFX4-86_ 1	14230	2562	0.180042						0	TRAV13-1		TRAJ32	CAASEGGATNKLIF	0.633	1744	TRAV16		TRAJ34		0.296	817	0	0	0	0	0	0	0	0	0	0	0	0	0	0	0	0	0	0	0	0	1	0	0	0	0	0	0
plate2H9.	5688RFX4-86_ 1	22667	19033	0.839679	TRBV4-2		TRBJ1-2	CASSQDVRQGGYGYTF	0.859	18409	TRAV29/DV5		TRAJ15	CAASDQAGTALIF	0.906	622						0	0	0	0	0	0	0	0	0	0	0	0	0	0	0	0	0	0	0	0	0	0	0	0	0	0	0	0
plate3A10.	900RFX4-95_ 1	36214	32480	0.896891	TRBV28		TRBJ2-1	CASSPTRQSSYNEQFF	0.9	32480						0						0	0	0	0	0	0	0	0	0	0	0	0	0	0	0	0	0	0	0	0	0	0	0	0	0	0	0	0
plate3A11.	900RFX4-95_ 1	23646	21475	0.908187	TRBV28		TRBJ1-6	CASSSSGQGGNSPLHF	0.913	9709	TRAV19		TRAJ42	CALSGDVYGGSQGNLIF	0.468	6052	TRAV26-2		TRAJ43		0.441	5706	0	0	0	0	0	0	0	0	0	0	0	0	0	0	0	0	0	0	0	0	0	0	1	0	0	0	0
plate3A12.	900RFX4-95_ 1	21633	19364	0.895114	TRBV28		TRBJ1-6	CASSSSGQGGNSPLHF	0.902	13796	TRAV19		TRAJ42	CALSGDVYGGSQGNLIF	0.553	3461	TRAV26-2		TRAJ43		0.336	2107	0	0	0	0	0	0	0	0	0	0	0	0	0	0	0	0	0	0	0	0	0	0	0	0	0	0	0
plate3A1.	900RFX4-95_ 1	24780	22682	0.915335	TRBV28		TRBJ1-6	CASSSSGQGGNSPLHF	0.91	11242	TRAV26-2		TRAJ43		0.495	6113	TRAV19		TRAJ42	CALSGDVYGGSQGNLIF	0.431	5319	1	0	0	0	0	0	0	0	0	0	0	0	0	0	0	0	0	0	0	2	0	0	0	0	0	0	0
plate3A2.	900RFX4-95_ 1	20241	18414	0.909738	TRBV28		TRBJ1-6	CASSSSGQGGNSPLHF	0.904	10542	TRAV19		TRAJ42	CALSGDVYGGSQGNLIF	0.524	4435	TRAV26-2		TRAJ43		0.406	3437	0	0	0	0	0	0	0	0	0	0	0	0	0	0	0	0	0	0	0	0	0	0	0	0	0	0	0
plate3A3.	900RFX4-95_ 1	19106	17310	0.905998	TRBV28		TRBJ1-6	CASSSSGQGGNSPLHF	0.895	8023	TRAV19		TRAJ42	CALSGDVYGGSQGNLIF	0.572	5768	TRAV26-2		TRAJ43		0.349	3519	0	0	0	0	0	0	0	0	0	0	0	0	0	0	0	0	0	0	0	0	0	0	0	0	0	0	0
plate3A4.	900RFX4-95_ 1	18542	16991	0.916352	TRBV28		TRBJ1-6	CASSSSGQGGNSPLHF	0.91	8519	TRAV19		TRAJ42	CALSGDVYGGSQGNLIF	0.473	4296	TRAV26-2		TRAJ43		0.459	4169	0	0	0	0	0	0	0	0	0	0	0	0	0	0	0	0	0	0	0	0	0	0	0	0	0	0	0
plate3A5.	900RFX4-95_ 1	23620	20517	0.868628	TRBV2		TRBJ2-7	CASNRDRDYEQYF	0.892	6391	TRAV38-2/DV8		TRAJ56	CAYRNYTGANSKLTF	0.861	14120						0	0	0	0	0	0	0	0	0	0	0	0	0	0	0	0	0	0	0	0	0	0	0	0	0	0	0	0
plate3A6.	900RFX4-95_ 1	20870	18974	0.909152	TRBV28		TRBJ1-6	CASSSSGQGGNSPLHF	0.902	11241	TRAV19		TRAJ42	CALSGDVYGGSQGNLIF	0.478	3979	TRAV26-2		TRAJ43		0.451	3751	1	0	0	0	0	0	0	0	0	0	0	0	0	0	0	0	0	0	0	0	0	0	0	0	0	0	0
plate3A7.	900RFX4-95_ 1	21816	20082	0.920517	TRBV28		TRBJ1-6	CASSSSGQGGNSPLHF	0.906	10239	TRAV26-2		TRAJ43		0.512	5350	TRAV19		TRAJ42	CALSGDVYGGSQGNLIF	0.43	4490	1	0	0	0	0	0	0	0	0	0	0	0	0	0	0	0	0	0	0	0	0	0	0	0	0	0	0
plate3A8.	900RFX4-95_ 1	23560	21480	0.911715	TRBV28		TRBJ1-6	CASSSSGQGGNSPLHF	0.902	11180	TRAV19		TRAJ42	CALSGDVYGGSQGNLIF	0.474	5241	TRAV26-2		TRAJ43		0.457	5059	0	0	0	0	0	0	0	0	0	0	0	0	0	0	0	0	0	0	0	0	0	0	0	0	0	0	0
plate3A9.	900RFX4-95_ 1	22932	20878	0.910431	TRBV28		TRBJ1-6	CASSSSGQGGNSPLHF	0.908	11164	TRAV19		TRAJ42	CALSGDVYGGSQGNLIF	0.616	6520	TRAV26-2		TRAJ43		0.301	3189	0	0	0	0	0	0	0	0	0	0	0	0	0	0	0	0	0	0	0	0	0	0	0	0	0	0	0
plate3B10.	900RFX4-95_ 1	22563	19769	0.876169	TRBV5-6		TRBJ1-1	CASSGSGQGRAFF	0.837	10980	TRAV8-1		TRAJ9		0.571	5258	TRAV17		TRAJ23	CATRGNQGGKLIF	0.383	3531	0	0	0	0	0	0	0	0	0	0	0	0	0	0	0	0	0	0	0	0	0	0	0	0	0	0	0
plate3B11.	900RFX4-95_ 1	20570	18748	0.911424	TRBV28		TRBJ1-6	CASSSSGQGGNSPLHF	0.903	10526	TRAV26-2		TRAJ43		0.474	4170	TRAV19		TRAJ42	CALSGDVYGGSQGNLIF	0.46	4052	0	0	0	0	0	0	0	0	0	0	0	0	0	0	0	0	0	0	0	0	0	0	0	0	0	0	0
plate3B12.	900RFX4-95_ 1	29390	26501	0.901701	TRBV19		TRBJ2-3	CASSIASGARADTQYF	0.89	17274	TRAV22		TRAJ7		0.932	9227						0	0	0	0	0	0	0	0	0	0	0	0	0	0	0	0	0	0	0	0	0	0	0	0	0	0	0	0
plate3B1.	900RFX4-95_ 1	25414	23331	0.918037	TRBV28		TRBJ1-6	CASSSSGQGGNSPLHF	0.916	12173	TRAV19		TRAJ42	CALSGDVYGGSQGNLIF	0.558	6738	TRAV26-2		TRAJ43		0.366	4420	0	0	0	0	0	0	0	0	0	0	0	0	0	0	0	0	0	0	0	0	0	0	0	0	0	0	0
plate3B2.	900RFX4-95_ 1	38186	32005	0.838134	TRBV7-9		TRBJ1-2	CASSRPGTQGYGYTF	0.84	31875	TRAV40		TRAJ58		0.921	130						0	0	0	0	0	0	0	0	0	0	0	0	0	0	0	0	0	0	0	0	0	0	0	0	0	0	0	0
plate3B3.	900RFX4-95_ 1	23762	21638	0.910614	TRBV28		TRBJ1-6	CASSSSGQGGNSPLHF	0.911	9717	TRAV19		TRAJ42	CALSGDVYGGSQGNLIF	0.612	7994	TRAV26-2		TRAJ43		0.301	3927	0	0	0	0	0	0	0	0	0	0	0	0	0	0	0	0	0	0	0	0	0	0	0	0	0	0	0
plate3B4.	900RFX4-95_ 1	22488	20761	0.923203	TRBV28		TRBJ1-6	CASSSSGQGGNSPLHF	0.913	10043	TRAV26-2		TRAJ43		0.51	5839	TRAV19		TRAJ42	CALSGDVYGGSQGNLIF	0.426	4879	0	0	0	0	0	0	0	0	0	0	0	0	0	0	0	0	0	0	0	0	0	0	0	0	0	0	0
plate3B5.	900RFX4-95_ 1	22669	20458	0.902466	TRBV28		TRBJ1-6	CASSSSGQGGNSPLHF	0.912	9243	TRAV19		TRAJ42	CALSGDVYGGSQGNLIF	0.705	8823	TRAV26-2		TRAJ43		0.191	2392	0	0	0	0	0	0	0	0	0	0	0	0	0	0	0	0	0	0	0	0	0	0	0	0	0	0	0
plate3B6.	900RFX4-95_ 1	21157	19636	0.928109	TRBV28		TRBJ1-6	CASSSSGQGGNSPLHF	0.915	6818	TRAV26-2		TRAJ43		0.509	6963	TRAV19		TRAJ42	CALSGDVYGGSQGNLIF	0.428	5855	0	0	0	0	0	0	0	0	0	0	0	0	0	0	0	0	0	0	0	0	0	0	0	0	0	0	0
plate3B7.	900RFX4-95_ 1	23724	21407	0.902335	TRBV28		TRBJ1-6	CASSSSGQGGNSPLHF	0.911	10106	TRAV19		TRAJ42	CALSGDVYGGSQGNLIF	0.695	8747	TRAV26-2		TRAJ43		0.202	2554	0	0	0	0	0	0	0	0	0	0	0	0	0	0	0	0	0	0	0	0	0	0	0	0	0	0	0
plate3B8.	900RFX4-95_ 1	22259	20441	0.918325	TRBV28		TRBJ1-6	CASSSSGQGGNSPLHF	0.917	8604	TRAV19		TRAJ42	CALSGDVYGGSQGNLIF	0.57	7323	TRAV26-2		TRAJ43		0.351	4514	0	0	0	0	0	0	0	0	0	0	0	0	0	0	0	0	0	0	0	0	0	0	0	0	0	0	0
plate3B9.	900RFX4-95_ 1	1748	0	0						0						0						0	0	0	0	0	0	0	0	0	0	0	0	0	0	0	0	0	0	0	0	0	0	0	0	0	0	0	0
plate3C10.	900RFX4-95_ 1	22601	20427	0.90381	TRBV28		TRBJ1-6	CASSSSGQGGNSPLHF	0.9	8997	TRAV19		TRAJ42	CALSGDVYGGSQGNLIF	0.47	5903	TRAV26-2		TRAJ43		0.44	5527	0	0	0	0	0	0	0	0	0	0	0	0	0	0	0	0	0	0	0	0	0	0	0	0	0	0	0
plate3C11.	900RFX4-95_ 1	23715	21669	0.913725	TRBV28		TRBJ1-6	CASSSSGQGGNSPLHF	0.906	11362	TRAV26-2		TRAJ43		0.552	6029	TRAV19		TRAJ42	CALSGDVYGGSQGNLIF	0.392	4278	0	0	0	0	0	0	0	0	0	0	0	0	0	0	0	0	0	0	0	0	0	0	0	0	0	0	0
plate3C12.	900RFX4-95_ 1	23897	21698	0.90798	TRBV28		TRBJ1-6	CASSSSGQGGNSPLHF	0.905	15665	TRAV19		TRAJ42	CALSGDVYGGSQGNLIF	0.509	3321	TRAV26-2		TRAJ43		0.416	2712	0	0	0	0	0	0	0	0	0	0	0	0	0	0	0	0	0	0	0	0	0	0	0	0	0	0	0
plate3C1.	900RFX4-95_ 1	26232	24013	0.915409	TRBV28		TRBJ1-6	CASSSSGQGGNSPLHF	0.917	11489	TRAV19		TRAJ42	CALSGDVYGGSQGNLIF	0.573	7823	TRAV26-2		TRAJ43		0.344	4701	0	0	0	0	0	0	0	0	0	0	0	0	0	0	0	0	0	0	0	0	0	0	0	0	0	0	0
plate3C2.	900RFX4-95_ 1	1018	165	0.162083						0	TRAV26-2		TRAJ57	CILRAQGGSEKLVF	0.854	164						0	0	0	0	0	0	0	0	0	0	0	0	0	0	0	0	0	0	0	0	0	0	0	0	0	0	0	0
plate3C3.	900RFX4-95_ 1	23629	21612	0.914639	TRBV28		TRBJ1-6	CASSSSGQGGNSPLHF	0.895	9479	TRAV19		TRAJ42	CALSGDVYGGSQGNLIF	0.48	6243	TRAV26-2		TRAJ43		0.453	5890	0	0	0	0	0	0	0	0	0	0	0	0	0	0	0	0	0	0	0	0	0	0	0	0	0	0	0
plate3C4.	900RFX4-95_ 1	25927	23833	0.919235	TRBV28		TRBJ1-6	CASSSSGQGGNSPLHF	0.906	9519	TRAV19		TRAJ42	CALSGDVYGGSQGNLIF	0.474	7282	TRAV26-2		TRAJ43		0.458	7032	0	0	0	0	0	0	0	0	0	0	0	0	0	0	0	0	0	0	0	0	0	0	0	0	0	0	0
plate3C5.	900RFX4-95_ 1	24628	22571	0.916477	TRBV28		TRBJ1-6	CASSSSGQGGNSPLHF	0.907	11497	TRAV19		TRAJ42	CALSGDVYGGSQGNLIF	0.485	5760	TRAV26-2		TRAJ43		0.447	5314	0	0	0	0	0	0	0	0	0	0	0	0	0	0	0	0	0	0	0	0	0	0	0	0	0	0	0
plate3C6.	900RFX4-95_ 1	22666	20278	0.894644	TRBV5-6		TRBJ1-1	CASSGSGQGRAFF	0.882	11489	TRAV8-1		TRAJ9		0.627	5731	TRAV17		TRAJ23	CATRGNQGGKLIF	0.334	3058	0	0	0	0	0	0	0	0	0	0	0	0	0	0	0	0	0	0	0	0	0	0	0	0	0	0	0
plate3C7.	900RFX4-95_ 1	23730	21749	0.916519	TRBV28		TRBJ1-6	CASSSSGQGGNSPLHF	0.914	11040	TRAV19		TRAJ42	CALSGDVYGGSQGNLIF	0.503	5820	TRAV26-2		TRAJ43		0.422	4889	0	0	0	0	0	0	0	0	0	0	0	0	0	0	0	0	0	0	0	0	0	0	0	0	0	0	0
plate3C8.	900RFX4-95_ 1	23184	21099	0.910067	TRBV28		TRBJ1-6	CASSSSGQGGNSPLHF	0.895	10337	TRAV19		TRAJ42	CALSGDVYGGSQGNLIF	0.496	5751	TRAV26-2		TRAJ43		0.432	5011	0	0	0	0	0	0	0	0	0	0	0	0	0	0	0	0	0	0	0	0	0	0	0	0	0	0	0
plate3C9.	900RFX4-95_ 1	23306	21352	0.916159	TRBV28		TRBJ1-6	CASSSSGQGGNSPLHF	0.889	9919	TRAV26-2		TRAJ43		0.538	6503	TRAV19		TRAJ42	CALSGDVYGGSQGNLIF	0.408	4930	0	0	0	0	0	0	0	0	0	0	0	0	0	0	0	0	0	0	0	0	0	0	0	0	0	0	0
plate3D10.	900RFX4-95_ 1	20730	18883	0.910902	TRBV28		TRBJ1-6	CASSSSGQGGNSPLHF	0.911	10379	TRAV19		TRAJ42	CALSGDVYGGSQGNLIF	0.58	5405	TRAV26-2		TRAJ43		0.333	3099	0	0	0	0	0	0	0	0	0	0	0	0	0	0	0	0	0	0	0	0	0	0	0	0	0	0	0
plate3D11.	900RFX4-95_ 1	22254	20229	0.909005	TRBV28		TRBJ1-6	CASSSSGQGGNSPLHF	0.895	10856	TRAV19		TRAJ42	CALSGDVYGGSQGNLIF	0.487	4918	TRAV26-2		TRAJ43		0.441	4455	0	0	0	0	0	0	0	0	0	0	0	0	0	0	0	0	0	0	0	0	0	0	0	0	0	0	0
plate3D12.	900RFX4-95_ 1	22821	4601	0.201613						0	TRAV2		TRAJ6	CAVETGGSYIPTF	0.832	4601						0	0	0	0	0	0	0	0	0	0	0	0	0	0	0	0	0	0	0	0	0	0	0	0	0	0	0	0
plate3D1.	900RFX4-95_ 1	25559	23524	0.92038	TRBV28		TRBJ1-6	CASSSSGQGGNSPLHF	0.911	12366	TRAV26-2		TRAJ43		0.493	5876	TRAV19		TRAJ42	CALSGDVYGGSQGNLIF	0.443	5282	0	0	0	0	0	0	0	0	0	0	0	0	0	0	0	0	0	0	0	0	0	0	0	0	0	0	0
plate3D2.	900RFX4-95_ 1	25501	22601	0.886279	TRBV28		TRBJ1-6	CASSSSGQGGNSPLHF	0.903	11300	TRAV19		TRAJ42	CALSGDVYGGSQGNLIF	0.726	9421	TRAV26-2		TRAJ43		0.145	1880	0	0	0	0	0	0	0	0	0	0	0	0	0	0	0	0	0	0	0	0	0	0	0	0	0	0	0
plate3D3.	900RFX4-95_ 1	24057	9170	0.381178	TRBV14		TRBJ2-2	CASSQRAGPTGELFF	0.866	7519	TRAV8-2		TRAJ23	CAVSDPGGKLIF	0.875	1651						0	0	0	0	0	0	0	0	0	0	0	0	0	0	0	0	0	0	0	0	0	0	0	0	0	0	0	0
plate3D4.	900RFX4-95_ 1	23236	21256	0.914787	TRBV28		TRBJ1-6	CASSSSGQGGNSPLHF	0.908	11934	TRAV19		TRAJ42	CALSGDVYGGSQGNLIF	0.536	5393	TRAV26-2		TRAJ43		0.39	3929	0	0	0	0	0	0	0	0	0	0	0	0	0	0	0	0	0	0	0	0	0	0	0	0	0	0	0
plate3D5.	900RFX4-95_ 1	19575	17193	0.878314	TRBV5-6		TRBJ1-1	CASSGSGQGRAFF	0.863	6087	TRAV17		TRAJ23	CATRGNQGGKLIF	0.574	7021	TRAV8-1		TRAJ9		0.334	4085	0	0	0	0	0	0	0	0	0	0	0	0	0	0	0	0	0	0	0	0	0	0	0	0	0	0	0
plate3D6.	900RFX4-95_ 1	19686	17784	0.903383	TRBV28		TRBJ1-6	CASSSSGQGGNSPLHF	0.893	8838	TRAV19		TRAJ42	CALSGDVYGGSQGNLIF	0.47	4593	TRAV26-2		TRAJ43		0.446	4353	0	0	0	0	0	0	0	0	0	0	0	0	0	0	0	0	0	0	0	0	0	0	0	0	0	0	0
plate3D7.	900RFX4-95_ 1	23850	21646	0.907589	TRBV28		TRBJ1-6	CASSSSGQGGNSPLHF	0.906	10775	TRAV19		TRAJ42	CALSGDVYGGSQGNLIF	0.599	7139	TRAV26-2		TRAJ43		0.313	3732	0	0	0	0	0	0	0	0	0	0	0	0	0	0	0	0	0	0	0	0	0	0	0	0	0	0	0
plate3D8.	900RFX4-95_ 1	22349	20257	0.906394	TRBV28		TRBJ1-6	CASSSSGQGGNSPLHF	0.908	9149	TRAV19		TRAJ42	CALSGDVYGGSQGNLIF	0.539	6604	TRAV26-2		TRAJ43		0.367	4504	0	0	0	0	0	0	0	0	0	0	0	0	0	0	0	0	0	0	0	0	0	0	0	0	0	0	0
plate3D9.	900RFX4-95_ 1	22210	19969	0.8991	TRBV5-6		TRBJ1-1	CASSGSGQGRAFF	0.893	13913	TRAV17		TRAJ23	CATRGNQGGKLIF	0.499	3220	TRAV8-1		TRAJ9		0.44	2836	0	0	0	0	0	0	0	0	0	0	0	0	0	0	0	0	0	0	0	0	0	0	0	0	0	0	0
plate3E10.	900RFX4-95_ 1	21347	19541	0.915398	TRBV28		TRBJ1-6	CASSSSGQGGNSPLHF	0.908	10475	TRAV19		TRAJ42	CALSGDVYGGSQGNLIF	0.481	4705	TRAV26-2		TRAJ43		0.446	4361	0	0	0	0	0	0	0	0	0	0	0	0	0	0	0	0	0	0	0	0	0	0	0	0	0	0	0
plate3E11.	900RFX4-95_ 1	21221	19528	0.920221	TRBV28		TRBJ1-6	CASSSSGQGGNSPLHF	0.906	9379	TRAV26-2		TRAJ43		0.517	5603	TRAV19		TRAJ42	CALSGDVYGGSQGNLIF	0.42	4546	0	0	0	0	0	0	0	0	0	0	0	0	0	0	0	0	0	0	0	0	0	0	0	0	0	0	0
plate3E12.	900RFX4-95_ 1	24015	21728	0.904768	TRBV28		TRBJ1-6	CASSSSGQGGNSPLHF	0.892	12864	TRAV19		TRAJ42	CALSGDVYGGSQGNLIF	0.467	4461	TRAV26-2		TRAJ43		0.461	4403	0	0	0	0	0	0	0	0	0	0	0	0	0	0	0	0	0	0	0	0	0	0	0	0	0	0	0
plate3E1.	900RFX4-95_ 1	26720	24568	0.919461	TRBV28		TRBJ1-6	CASSSSGQGGNSPLHF	0.913	13516	TRAV19		TRAJ42	CALSGDVYGGSQGNLIF	0.498	5916	TRAV26-2		TRAJ43		0.432	5136	0	0	0	0	0	0	0	0	0	0	0	0	0	0	0	0	0	0	0	0	0	0	0	0	0	0	0
plate3E2.	900RFX4-95_ 1	22852	20881	0.913749	TRBV28		TRBJ1-6	CASSSSGQGGNSPLHF	0.895	9748	TRAV26-2		TRAJ43		0.495	5906	TRAV19		TRAJ42	CALSGDVYGGSQGNLIF	0.438	5227	0	0	0	0	0	0	0	0	0	0	0	0	0	0	0	0	0	0	0	0	0	0	0	0	0	0	0
plate3E3.	900RFX4-95_ 1	21021	19043	0.905904	TRBV28		TRBJ1-6	CASSSSGQGGNSPLHF	0.899	10368	TRAV19		TRAJ42	CALSGDVYGGSQGNLIF	0.565	5333	TRAV26-2		TRAJ43		0.354	3342	0	0	0	0	0	0	0	0	0	0	0	0	0	0	0	0	0	0	0	0	0	0	0	0	0	0	0
plate3E4.	900RFX4-95_ 1	23671	21316	0.900511	TRBV28		TRBJ1-6	CASSSSGQGGNSPLHF	0.907	11693	TRAV19		TRAJ42	CALSGDVYGGSQGNLIF	0.766	8229	TRAV26-2		TRAJ43		0.129	1394	0	0	0	0	0	0	0	0	0	0	0	0	0	0	0	0	0	0	0	0	0	0	0	0	0	0	0
plate3E5.	900RFX4-95_ 1	15063	3331	0.221138						0	TRAV19		TRAJ42	CALSGDVYGGSQGNLIF	0.549	2203	TRAV26-2		TRAJ43		0.281	1128	0	0	0	0	0	0	0	0	0	0	0	0	0	0	0	0	0	0	0	0	0	0	0	0	0	0	0
plate3E6.	900RFX4-95_ 1	20088	18312	0.911589	TRBV28		TRBJ1-6	CASSSSGQGGNSPLHF	0.905	9824	TRAV26-2		TRAJ43		0.492	4523	TRAV19		TRAJ42	CALSGDVYGGSQGNLIF	0.431	3965	0	0	0	0	0	0	0	0	0	0	0	0	0	0	0	0	0	0	0	0	0	0	0	0	0	0	0
plate3E7.	900RFX4-95_ 1	17309	4674	0.270033						0	TRAV19		TRAJ42	CALSGDVYGGSQGNLIF	0.504	2614	TRAV26-2		TRAJ43		0.397	2060	0	0	0	0	0	0	0	0	0	0	0	0	0	0	0	0	0	0	0	0	0	0	0	0	0	0	0
plate3E8.	900RFX4-95_ 1	28024	25849	0.922388	TRBV18		TRBJ2-7	CASSPPWAVYEQYF	0.9	12551	TRAV19		TRAJ44		0.946	13298						0	0	0	0	0	0	0	0	0	0	0	0	0	0	0	0	0	0	0	0	0	0	0	0	0	0	0	0
plate3E9.	900RFX4-95_ 1	22358	20279	0.907013	TRBV28		TRBJ1-6	CASSSSGQGGNSPLHF	0.91	11028	TRAV19		TRAJ42	CALSGDVYGGSQGNLIF	0.632	6443	TRAV26-2		TRAJ43		0.275	2808	0	0	0	0	0	0	0	0	0	0	0	0	0	0	0	0	0	0	0	0	0	0	0	0	0	0	0
plate3F10.	900RFX4-95_ 1	22010	20085	0.91254	TRBV28		TRBJ1-6	CASSSSGQGGNSPLHF	0.911	11755	TRAV19		TRAJ42	CALSGDVYGGSQGNLIF	0.589	5341	TRAV26-2		TRAJ43		0.329	2989	0	0	0	0	0	0	0	0	0	0	0	0	0	0	0	0	0	0	0	0	0	0	0	0	0	0	0
plate3F11.	900RFX4-95_ 1	23572	21579	0.915451	TRBV28		TRBJ1-6	CASSSSGQGGNSPLHF	0.91	12675	TRAV19		TRAJ42	CALSGDVYGGSQGNLIF	0.529	5086	TRAV26-2		TRAJ43		0.397	3818	0	0	0	0	0	0	0	0	0	0	0	0	0	0	0	0	0	0	0	0	0	0	0	0	0	0	0
plate3F12.	900RFX4-95_ 1	26924	24176	0.897935	TRBV2		TRBJ2-2	CASSEEVKGRSRTGELFF	0.835	4759	TRAV1-2		TRAJ10	CAAPTGGGNKLTF	0.917	19417						0	0	0	0	0	0	0	0	0	0	0	0	0	0	0	0	0	0	0	0	0	0	0	0	0	0	0	0
plate3F1.	900RFX4-95_ 1	23525	21673	0.921275	TRBV28		TRBJ1-6	CASSSSGQGGNSPLHF	0.915	11578	TRAV19		TRAJ42	CALSGDVYGGSQGNLIF	0.487	5288	TRAV26-2		TRAJ43		0.443	4807	0	0	0	0	0	0	0	0	0	0	0	0	0	0	0	0	0	0	0	0	0	0	0	0	0	0	0
plate3F2.	900RFX4-95_ 1	21444	19640	0.915874	TRBV28		TRBJ1-6	CASSSSGQGGNSPLHF	0.909	9327	TRAV19		TRAJ42	CALSGDVYGGSQGNLIF	0.496	5533	TRAV26-2		TRAJ43		0.428	4779	0	0	0	0	0	0	0	0	0	0	0	0	0	0	0	0	0	0	0	0	0	0	0	0	0	0	0
plate3F3.	900RFX4-95_ 1	20807	19205	0.923007	TRBV28		TRBJ1-6	CASSSSGQGGNSPLHF	0.914	9626	TRAV19		TRAJ42	CALSGDVYGGSQGNLIF	0.498	5103	TRAV26-2		TRAJ43		0.437	4476	0	0	0	0	0	0	0	0	0	0	0	0	0	0	0	0	0	0	0	0	0	0	0	0	0	0	0
plate3F4.	900RFX4-95_ 1	22619	20466	0.904815	TRBV5-6		TRBJ1-1	CASSGSGQGRAFF	0.888	11801	TRAV17		TRAJ23	CATRGNQGGKLIF	0.681	6318	TRAV8-1		TRAJ9		0.253	2347	0	0	0	0	0	0	0	0	0	0	0	0	0	0	0	0	0	0	0	0	0	0	0	0	0	0	0
plate3F5.	900RFX4-95_ 1	20790	19050	0.916306	TRBV28		TRBJ1-6	CASSSSGQGGNSPLHF	0.915	9437	TRAV19		TRAJ42	CALSGDVYGGSQGNLIF	0.551	5758	TRAV26-2		TRAJ43		0.369	3855	0	0	0	0	0	0	0	0	0	0	0	0	0	0	0	0	0	0	0	0	0	0	0	0	0	0	0
plate3F6.	900RFX4-95_ 1	18470	16911	0.915593	TRBV28		TRBJ1-6	CASSSSGQGGNSPLHF	0.906	9983	TRAV19		TRAJ42	CALSGDVYGGSQGNLIF	0.504	3746	TRAV26-2		TRAJ43		0.428	3182	0	0	0	0	0	0	0	0	0	0	0	0	0	0	0	0	0	0	0	0	0	0	0	0	0	0	0
plate3F7.	900RFX4-95_ 1	21902	20099	0.917679	TRBV28		TRBJ1-6	CASSSSGQGGNSPLHF	0.909	9263	TRAV19		TRAJ42	CALSGDVYGGSQGNLIF	0.514	5998	TRAV26-2		TRAJ43		0.414	4838	0	0	0	0	0	0	0	0	0	0	0	0	0	0	0	0	0	0	0	0	0	0	0	0	0	0	0
plate3F8.	900RFX4-95_ 1	23248	21443	0.922359	TRBV28		TRBJ1-6	CASSSSGQGGNSPLHF	0.91	8299	TRAV19		TRAJ42	CALSGDVYGGSQGNLIF	0.49	6908	TRAV26-2		TRAJ43		0.442	6236	0	0	0	0	0	0	0	0	0	0	0	0	0	0	0	0	0	0	0	0	0	0	0	0	0	0	0
plate3F9.	900RFX4-95_ 1	23929	21861	0.913578	TRBV28		TRBJ1-6	CASSSSGQGGNSPLHF	0.903	12424	TRAV19		TRAJ42	CALSGDVYGGSQGNLIF	0.532	5391	TRAV26-2		TRAJ43		0.399	4046	0	0	0	0	0	0	0	0	0	0	0	0	0	0	0	0	0	0	0	0	0	0	0	0	0	0	0
plate3G10.	900RFX4-95_ 1	22495	20468	0.909891	TRBV28		TRBJ1-6	CASSSSGQGGNSPLHF	0.905	10907	TRAV19		TRAJ42	CALSGDVYGGSQGNLIF	0.51	5308	TRAV26-2		TRAJ43		0.409	4253	0	0	0	0	0	0	0	0	0	0	0	0	0	0	0	0	0	0	0	0	0	0	0	0	0	0	0
plate3G11.	900RFX4-95_ 1	22769	20948	0.920023	TRBV28		TRBJ1-6	CASSSSGQGGNSPLHF	0.91	11341	TRAV26-2		TRAJ43		0.486	4988	TRAV19		TRAJ42	CALSGDVYGGSQGNLIF	0.45	4619	0	0	0	0	0	0	0	0	0	0	0	0	0	0	0	0	0	0	0	0	0	0	0	0	0	0	0
plate3G12.	900RFX4-95_ 1	24574	22641	0.92134	TRBV28		TRBJ1-6	CASSSSGQGGNSPLHF	0.917	15078	TRAV19		TRAJ42	CALSGDVYGGSQGNLIF	0.489	3947	TRAV26-2		TRAJ43		0.448	3616	0	0	0	0	0	0	0	0	0	0	0	0	0	0	0	0	0	0	0	0	0	0	0	0	0	0	0
plate3G1.	900RFX4-95_ 1	25954	23855	0.919126	TRBV28		TRBJ1-6	CASSSSGQGGNSPLHF	0.909	12008	TRAV19		TRAJ42	CALSGDVYGGSQGNLIF	0.518	6584	TRAV26-2		TRAJ43		0.414	5263	0	0	0	0	0	0	0	0	0	0	0	0	0	0	0	0	0	0	0	0	0	0	0	0	0	0	0
plate3G2.	900RFX4-95_ 1	25531	23420	0.917316	TRBV28		TRBJ1-6	CASSSSGQGGNSPLHF	0.913	10192	TRAV19		TRAJ42	CALSGDVYGGSQGNLIF	0.542	7773	TRAV26-2		TRAJ43		0.38	5455	0	0	0	0	0	0	0	0	0	0	0	0	0	0	0	0	0	0	0	0	0	0	0	0	0	0	0
plate3G3.	900RFX4-95_ 1	20972	3839	0.183054						0	TRAV26-1		TRAJ32	CIVVRVLNYGGATNKLIF	0.45	2085	TRAV26-2		TRAJ45		0.378	1754	0	0	0	0	0	0	0	0	0	0	0	0	0	0	0	0	0	0	0	0	0	0	0	0	0	0	0
plate3G4.	900RFX4-95_ 1	23316	21409	0.918211	TRBV28		TRBJ1-6	CASSSSGQGGNSPLHF	0.905	11682	TRAV19		TRAJ42	CALSGDVYGGSQGNLIF	0.476	4943	TRAV26-2		TRAJ43		0.461	4783	0	0	0	0	0	0	0	0	0	0	0	0	0	0	0	0	0	0	0	0	1	0	0	0	0	0	0
plate3G5.	900RFX4-95_ 1	21630	19727	0.91202	TRBV28		TRBJ1-6	CASSSSGQGGNSPLHF	0.907	8074	TRAV19		TRAJ42	CALSGDVYGGSQGNLIF	0.516	6556	TRAV26-2		TRAJ43		0.401	5097	0	0	0	0	0	0	0	0	0	0	0	0	0	0	0	0	0	0	0	0	0	0	0	0	0	0	0
plate3G6.	900RFX4-95_ 1	21173	19340	0.913427	TRBV28		TRBJ1-6	CASSSSGQGGNSPLHF	0.902	9851	TRAV26-2		TRAJ43		0.483	4934	TRAV19		TRAJ42	CALSGDVYGGSQGNLIF	0.446	4553	0	0	0	0	0	0	0	0	0	0	0	0	0	0	0	0	0	0	0	0	0	0	0	0	0	0	0
plate3G7.	900RFX4-95_ 1	24290	22203	0.91408	TRBV28		TRBJ1-6	CASSSSGQGGNSPLHF	0.907	11766	TRAV19		TRAJ42	CALSGDVYGGSQGNLIF	0.568	6411	TRAV26-2		TRAJ43		0.357	4026	0	0	0	0	0	0	0	0	0	0	0	0	0	0	0	0	0	0	0	0	0	0	0	0	0	0	0
plate3G8.	900RFX4-95_ 1	24125	22079	0.915192	TRBV28		TRBJ1-6	CASSSSGQGGNSPLHF	0.909	10425	TRAV19		TRAJ42	CALSGDVYGGSQGNLIF	0.601	7587	TRAV26-2		TRAJ43		0.322	4067	0	0	0	0	0	0	0	0	0	0	0	0	0	0	0	0	0	0	0	0	0	0	0	0	0	0	0
plate3G9.	900RFX4-95_ 1	21688	20042	0.924105	TRBV28		TRBJ1-6	CASSSSGQGGNSPLHF	0.909	10486	TRAV26-2		TRAJ43		0.492	4979	TRAV19		TRAJ42	CALSGDVYGGSQGNLIF	0.452	4577	0	0	0	0	0	0	0	0	0	0	0	0	0	0	0	0	0	0	0	0	0	0	0	0	0	0	0
plate3H10.	900RFX4-95_ 1	18125	16556	0.913434	TRBV28		TRBJ1-6	CASSSSGQGGNSPLHF	0.909	9598	TRAV19		TRAJ42	CALSGDVYGGSQGNLIF	0.558	4202	TRAV26-2		TRAJ43		0.366	2756	0	0	0	0	0	0	0	0	0	0	0	0	0	0	0	0	0	0	0	0	0	0	0	0	0	0	0
plate3H11.	900RFX4-95_ 1	18680	16978	0.908887	TRBV28		TRBJ1-6	CASSSSGQGGNSPLHF	0.904	10073	TRAV19		TRAJ42	CALSGDVYGGSQGNLIF	0.492	3688	TRAV26-2		TRAJ43		0.429	3216	0	0	0	0	0	0	0	0	0	0	0	0	0	0	0	0	0	0	0	0	0	0	0	0	0	0	0
plate3H12.	900RFX4-95_ 1	22377	20090	0.897797	TRBV28		TRBJ1-6	CASSSSGQGGNSPLHF	0.891	13555	TRAV19		TRAJ42	CALSGDVYGGSQGNLIF	0.59	4208	TRAV26-2		TRAJ43		0.326	2326	0	0	0	0	0	0	0	0	0	0	0	0	0	0	0	0	0	0	0	1	0	0	0	0	0	0	0
plate3H1.	900RFX4-95_ 1	26201	23834	0.90966	TRBV28		TRBJ1-6	CASSSSGQGGNSPLHF	0.915	13793	TRAV19		TRAJ42	CALSGDVYGGSQGNLIF	0.685	7582	TRAV26-2		TRAJ43		0.222	2459	0	0	0	0	0	0	0	0	0	0	0	0	0	0	0	0	0	0	0	0	0	0	0	0	0	0	0
plate3H2.	900RFX4-95_ 1	24855	22448	0.903158	TRBV28		TRBJ1-6	CASSSSGQGGNSPLHF	0.905	12303	TRAV19		TRAJ42	CALSGDVYGGSQGNLIF	0.645	7240	TRAV26-2		TRAJ43		0.259	2904	0	0	0	0	0	0	0	0	0	0	0	0	0	0	0	0	0	0	0	0	0	0	0	0	0	0	0
plate3H3.	900RFX4-95_ 1	28529	25546	0.89544						0	TRAV19		TRAJ34	CALSEADKLIF	0.652	18582	TRAV3		TRAJ28	CASLPGAGSYQLTF	0.244	6964	0	0	0	0	0	0	0	0	0	0	0	0	0	0	0	0	0	0	0	0	0	0	0	0	0	0	0
plate3H4.	900RFX4-95_ 1	21762	20073	0.922388	TRBV28		TRBJ1-6	CASSSSGQGGNSPLHF	0.917	8430	TRAV19		TRAJ42	CALSGDVYGGSQGNLIF	0.517	6482	TRAV26-2		TRAJ43		0.412	5158	1	0	0	0	0	0	0	0	0	0	0	0	0	0	0	0	0	0	0	0	0	0	0	0	0	0	0
plate3H5.	900RFX4-95_ 1	27864	22753	0.816573	TRBV7-9		TRBJ2-3	CASSFEGSGDTQYF	0.823	22435	TRAV8-3		TRAJ47	CAVGQYGNKLVF	0.868	318						0	0	0	0	0	0	0	0	0	0	0	0	0	0	0	0	0	0	0	0	0	0	0	0	0	0	0	0
plate3H6.	900RFX4-95_ 1	20462	18550	0.906558	TRBV28		TRBJ1-6	CASSSSGQGGNSPLHF	0.907	11177	TRAV19		TRAJ42	CALSGDVYGGSQGNLIF	0.528	4268	TRAV26-2		TRAJ43		0.383	3099	0	0	0	0	0	0	0	0	0	0	0	0	0	0	0	0	0	0	0	0	1	0	0	0	0	0	0
plate3H7.	900RFX4-95_ 1	36120	31628	0.875637						0	TRAV19		TRAJ42	CALSGDVYGGSQGNLIF	0.877	31628						0	0	0	0	0	0	0	0	0	0	0	0	0	0	0	0	0	0	0	0	0	0	0	0	0	0	0	0
plate3H8.	900RFX4-95_ 1	21386	19499	0.911765	TRBV28		TRBJ1-6	CASSSSGQGGNSPLHF	0.901	9530	TRAV19		TRAJ42	CALSGDVYGGSQGNLIF	0.541	5837	TRAV26-2		TRAJ43		0.383	4132	0	0	0	0	0	0	0	0	0	0	0	0	0	0	0	0	0	0	0	0	0	0	0	0	0	0	0
plate3H9.	900RFX4-95_ 1	17440	7163	0.410722						0	TRAV19		TRAJ42	CALSGDVYGGSQGNLIF	0.506	3930	TRAV26-2		TRAJ43		0.416	3233	0	0	0	0	0	0	0	0	0	0	0	0	0	0	0	0	0	0	0	0	0	0	0	0	0	0	0
plate4A10.	901RFX4-86_ 1	30006	26726	0.890689	TRBV12-3		TRBJ1-4	CASSFRNREKLFF	0.896	26726						0						0	0	0	0	0	0	0	0	0	0	0	0	0	0	0	0	0	0	0	0	0	0	0	0	0	0	0	0
plate4A11.	901RFX4-86_ 1	22229	19051	0.857034	TRBV5-6		TRBJ2-7	CASSRGRVGESSYEQYF	0.833	13760	TRAV6		TRAJ31		0.613	3397	TRAV12-1		TRAJ39	CVVNIENAGNMLTF	0.341	1894	0	0	0	0	0	0	0	0	0	0	0	0	0	0	0	0	0	0	0	0	0	0	0	0	0	0	0
plate4A12.	901RFX4-86_ 1	24522	2949	0.120259						0	TRAV4		TRAJ29	CLVGDPTGNTPLVF	0.792	2560	TRAV12-3		TRAJ39		0.12	389	0	0	0	0	0	0	0	0	0	0	0	0	0	0	0	0	0	0	0	0	0	0	0	0	0	0	0
plate4A1.	901RFX4-86_ 1	22083	9095	0.411855						0	TRAV26-2		TRAJ54	CILNNQGAQKLVF	0.885	9094						0	0	0	0	0	0	0	0	0	0	0	0	0	0	0	0	0	0	0	0	0	0	0	0	0	0	0	0
plate4A2.	901RFX4-86_ 1	24005	6988	0.291106						0	TRAV22		TRAJ11	CAVEQMNSGYSTLTF	0.508	3877	TRAV12-3		TRAJ33		0.408	3111	0	0	0	0	0	0	0	0	0	0	0	0	0	0	0	0	0	0	0	0	0	0	0	0	0	0	0
plate4A3.	901RFX4-86_ 1	23863	21872	0.916565	TRBV5-6		TRBJ2-7	CASSRGRVGESSYEQYF	0.841	6171	TRAV6		TRAJ31		0.566	9317	TRAV12-1		TRAJ39	CVVNIENAGNMLTF	0.388	6384	0	0	0	0	0	0	0	0	0	0	0	0	0	0	0	0	0	0	0	0	0	0	0	0	0	0	0
plate4A4.	901RFX4-86_ 1	18665	3572	0.191374						0	TRAV6		TRAJ31		0.588	2194	TRAV12-1		TRAJ39	CVVNIENAGNMLTF	0.369	1378	0	0	0	0	0	0	0	0	0	0	0	0	0	0	0	0	0	0	0	0	0	0	0	0	0	0	0
plate4A5.	901RFX4-86_ 1	17153	9618	0.560718	TRBV9		TRBJ1-3	CASSPDRPSGNTIYF	0.83	5564	TRAV27		TRAJ33	CAGLDSNYQLIW	0.53	2357	TRAV1-1		TRAJ30	CAVRGVGEDKIIF	0.382	1697	0	0	0	0	0	0	0	0	0	0	0	0	0	0	0	0	0	0	0	0	0	0	0	0	0	0	0
plate4A6.	901RFX4-86_ 1	26290	23477	0.893001	TRBV27		TRBJ2-2	CASSLEGTGELFF	0.889	13890	TRAV12-3		TRAJ3	CAMKSSSASKIIF	0.911	9587						0	0	0	0	0	0	0	0	0	0	0	0	0	0	0	0	0	0	0	0	0	0	0	0	0	0	0	0
plate4A7.	901RFX4-86_ 1	21240	18701	0.880461	TRBV19		TRBJ2-3	CASYSGGAGDTQYF	0.876	6773	TRAV14/DV4		TRAJ44	CAMRELRGGTASKLTF	0.779	10343	TRAV35		TRAJ13		0.119	1585	0	0	0	0	0	0	0	0	0	0	0	0	0	0	0	0	0	0	0	0	0	0	0	0	0	0	0
plate4A8.	901RFX4-86_ 1	20234	4279	0.211476	TRBV5-6		TRBJ2-7	CASSRGRVGESSYEQYF	0.828	1134	TRAV12-1		TRAJ39	CVVNIENAGNMLTF	0.578	1948	TRAV6		TRAJ31		0.355	1197	0	0	0	0	0	0	0	0	0	0	0	0	0	0	0	0	0	0	0	0	0	0	0	0	0	0	0
plate4A9.	901RFX4-86_ 1	23970	20994	0.875845	TRBV5-6		TRBJ2-3	CASSLGPRTDTQYF	0.869	10634	TRAV2		TRAJ30		0.887	10360						0	0	0	0	0	0	0	0	0	0	0	0	0	0	0	0	0	0	0	0	0	0	0	0	0	0	0	0
plate4B10.	901RFX4-86_ 1	20110	17950	0.892591	TRBV6-5		TRBJ1-6	CASSYSDWSYNSPLHF	0.883	14627	TRAV41		TRAJ42		0.502	1737	TRAV8-6		TRAJ56	CAVSGTGANSKLTF	0.458	1586	0	0	0	0	0	0	0	0	0	0	0	0	0	0	0	0	0	0	0	0	0	0	0	0	0	0	0
plate4B11.	901RFX4-86_ 1	1574	0	0						0						0						0	0	0	0	0	0	0	0	0	0	0	0	0	0	0	0	0	0	0	0	0	0	0	0	0	0	0	0
plate4B12.	901RFX4-86_ 1	29795	27166	0.911764	TRBV30		TRBJ2-7	CACRRPYEQYF	0.926	24395	TRAV6		TRAJ29	CALAEGNTPLVF	0.833	2771						0	0	0	0	0	0	0	0	0	0	0	0	0	0	0	0	0	0	0	0	0	0	0	0	0	0	0	0
plate4B1.	901RFX4-86_ 1	24570	22107	0.899756	TRBV5-6		TRBJ2-7	CASSRGRVGESSYEQYF	0.853	8924	TRAV12-1		TRAJ39	CVVNIENAGNMLTF	0.547	7684	TRAV6		TRAJ31		0.392	5499	0	0	0	0	0	0	0	0	0	0	0	0	0	0	0	0	0	0	0	0	0	0	0	0	0	0	0
plate4B2.	901RFX4-86_ 1	24829	2665	0.107334						0	TRAV6		TRAJ36	CALGTGANNLFF	0.902	2665						0	0	0	0	0	0	0	0	0	0	0	0	0	0	0	0	0	0	0	0	0	0	0	0	0	0	0	0
plate4B3.	901RFX4-86_ 1	25327	22957	0.906424	TRBV30		TRBJ2-3	CAWGGTSGGADTQYF	0.894	11223	TRAV3		TRAJ36		0.999	11734						0	0	0	0	0	0	0	0	0	0	0	0	0	0	0	0	0	0	0	0	0	0	0	0	0	0	0	0
plate4B4.	901RFX4-86_ 1	23922	18273	0.763858	TRBV20-1		TRBJ1-5	CSASGTGDNQPQHF	0.919	15942	TRAV13-1		TRAJ36	CAATGANNLFF	0.759	1859	TRAV9-2		TRAJ33		0.192	472	0	0	0	0	0	0	0	0	0	0	0	0	0	0	0	0	0	0	0	0	0	0	0	0	0	0	0
plate4B5.	901RFX4-86_ 1	29145	26602	0.912747	TRBV30		TRBJ2-7	CACRRPYEQYF	0.923	22668	TRAV6		TRAJ29	CALAEGNTPLVF	0.878	3934						0	0	0	0	0	0	0	0	0	0	0	0	0	0	0	0	0	0	0	0	0	0	0	0	0	0	0	0
plate4B6.	901RFX4-86_ 1	20722	18942	0.914101	TRBV15		TRBJ1-3	CATSTGEGGPGNTIYF	0.916	12260	TRAV9-2		TRAJ9	CALSDHDTGGFKTIF	0.678	4872	TRAV1-2		TRAJ33		0.252	1810	0	0	0	0	0	0	0	0	0	0	0	0	0	0	0	0	0	0	0	0	0	0	0	0	0	0	0
plate4B7.	901RFX4-86_ 1	30350	27750	0.914333	TRBV30		TRBJ2-7	CACRRPYEQYF	0.923	22792	TRAV6		TRAJ29	CALAEGNTPLVF	0.905	4958						0	0	0	0	0	0	0	0	0	0	0	0	0	0	0	0	0	0	0	0	0	0	0	0	0	0	0	0
plate4B8.	901RFX4-86_ 1	23528	22141	0.941049	TRBV5-6		TRBJ2-7	CASSRGRVGESSYEQYF	0.836	3845	TRAV6		TRAJ31		0.75	14175	TRAV12-1		TRAJ39	CVVNIENAGNMLTF	0.218	4121	0	0	0	0	0	0	0	0	0	0	0	0	0	0	0	0	0	0	0	0	0	0	0	0	0	0	0
plate4B9.	901RFX4-86_ 1	21893	5516	0.251953	TRBV5-6		TRBJ2-7	CASSRGRVGESSYEQYF	0.823	1396	TRAV6		TRAJ31		0.778	3287	TRAV12-1		TRAJ39	CVVNIENAGNMLTF	0.197	833	0	0	0	0	0	0	0	0	0	0	0	0	0	0	0	0	0	0	0	0	0	0	0	0	0	0	0
plate4C10.	901RFX4-86_ 1	1481	0	0						0						0						0	0	0	0	0	0	0	0	0	0	0	0	0	0	0	0	0	0	0	0	0	0	0	0	0	0	0	0
plate4C11.	901RFX4-86_ 1	28349	21112	0.744718						0	TRAV3		TRAJ20		0.936	21112						0	0	0	0	0	0	0	0	0	0	0	0	0	0	0	0	0	0	0	0	0	0	0	0	0	0	0	0
plate4C12.	901RFX4-86_ 1	35372	27938	0.789834	TRBV7-9		TRBJ2-1	CASSFSGGRGNEQFF	0.823	27938						0						0	0	0	0	0	0	0	0	0	0	0	0	0	0	0	0	0	0	0	0	0	0	0	0	0	0	0	0
plate4C1.	901RFX4-86_ 1	31431	5597	0.178073	TRBV5-6		TRBJ2-7	CASSRGRVGESSYEQYF	0.83	1100	TRAV6		TRAJ31		0.613	2861	TRAV12-1		TRAJ39	CVVNIENAGNMLTF	0.35	1636	0	0	0	0	0	0	0	0	0	0	0	0	0	0	0	0	0	0	0	0	0	0	0	0	0	0	0
plate4C2.	901RFX4-86_ 1	27202	23749	0.873061	TRBV5-6		TRBJ2-7	CASSRGRVGESSYEQYF	0.8	11268	TRAV6		TRAJ31		0.636	8278	TRAV12-1		TRAJ39	CVVNIENAGNMLTF	0.323	4203	0	0	0	0	0	0	0	0	0	0	0	0	0	0	0	0	0	0	0	0	0	0	0	0	0	0	0
plate4C3.	901RFX4-86_ 1	26730	0	0						0						0						0	0	0	0	0	0	0	0	0	0	0	0	0	0	0	0	0	0	0	0	0	0	0	0	0	0	0	0
plate4C4.	901RFX4-86_ 1	25511	21246	0.832817	TRBV11-2		TRBJ2-7	CASTSLLGASYEQYF	0.876	16988	TRAV9-2		TRAJ52	CALFDPVNAGGTSYGKLTF	0.875	4258						0	0	0	0	0	0	0	0	0	0	0	0	0	0	0	0	0	0	0	0	0	0	0	0	0	0	0	0
plate4C5.	901RFX4-86_ 1	23298	20696	0.888317	TRBV5-6		TRBJ2-7	CASSRGRVGESSYEQYF	0.837	10271	TRAV6		TRAJ31		0.605	6598	TRAV12-1		TRAJ39	CVVNIENAGNMLTF	0.351	3827	0	0	0	0	0	0	0	0	0	0	0	0	0	0	0	0	0	0	0	0	0	0	0	0	0	0	0
plate4C6.	901RFX4-86_ 1	25248	23567	0.93342	TRBV5-6		TRBJ2-3	CASSLGPRTDTQYF	0.865	8536	TRAV2		TRAJ30		0.818	12535	TRAV8-6		TRAJ27	CALRDTNAGKSTF	0.162	2496	0	0	0	0	0	0	0	0	0	0	0	0	0	0	0	0	0	0	0	0	0	0	0	0	0	0	0
plate4C7.	901RFX4-86_ 1	25641	23666	0.922975	TRBV10-2		TRBJ2-4	CASRDTGVGAKNIQYF	0.892	13557	TRAV2		TRAJ42		0.866	8935	TRAV8-3		TRAJ13	CAVVPSGGYQKVTF	0.113	1174	0	0	0	0	0	0	0	0	0	0	0	0	0	0	0	0	0	0	0	0	0	0	0	0	0	0	0
plate4C8.	901RFX4-86_ 1	24891	23012	0.924511	TRBV5-6		TRBJ2-7	CASSRGRVGESSYEQYF	0.851	5987	TRAV6		TRAJ31		0.572	10187	TRAV12-1		TRAJ39	CVVNIENAGNMLTF	0.384	6838	0	0	0	0	0	0	0	0	0	0	0	0	0	0	0	0	0	0	0	0	0	0	0	0	0	0	0
plate4C9.	901RFX4-86_ 1	28072	3149	0.112176						0	TRAV9-2		TRAJ56	CALTLSGANSKLTF	0.621	2106	TRAV22		TRAJ54		0.307	1043	0	0	0	0	0	0	0	0	0	0	0	0	0	0	0	0	0	0	0	0	0	0	0	0	0	0	0
plate4D10.	901RFX4-86_ 1	718	0	0						0						0						0	0	0	0	0	0	0	0	0	0	0	0	0	0	0	0	0	0	0	0	0	0	0	0	0	0	0	0
plate4D11.	901RFX4-86_ 1	22003	19180	0.871699	TRBV5-6		TRBJ2-7	CASSRGRVGESSYEQYF	0.842	12697	TRAV6		TRAJ31		0.614	4146	TRAV12-1		TRAJ39	CVVNIENAGNMLTF	0.346	2337	0	0	0	0	0	0	0	0	0	0	0	0	0	0	0	0	0	0	0	0	0	0	0	0	0	0	0
plate4D12.	901RFX4-86_ 1	22369	20506	0.916715	TRBV6-1		TRBJ1-2	CASSEVFRGLYGYTF	0.919	17298	TRAV17		TRAJ54	CATDEWGAQKLVF	0.778	2700	TRAV38-1		TRAJ42		0.146	508	0	0	0	0	0	0	0	0	0	0	0	0	0	0	0	0	0	0	0	0	0	0	0	0	0	0	0
plate4D1.	901RFX4-86_ 1	38929	34579	0.888258	TRBV12-3		TRBJ2-7	CASSPNGDRDYEQYF	0.902	34421	TRAV29/DV5		TRAJ24	CAASSMTDSWGKLQF	0.691	157						0	0	0	0	0	0	0	0	0	0	0	0	0	0	0	0	0	0	0	0	0	0	0	0	0	0	0	0
plate4D2.	901RFX4-86_ 1	665	0	0						0						0						0	0	0	0	0	0	0	0	0	0	0	0	0	0	0	0	0	0	0	0	0	0	0	0	0	0	0	0
plate4D3.	901RFX4-86_ 1	17121	6101	0.356346	TRBV5-6		TRBJ2-7	CASSRGRVGESSYEQYF	0.829	2353	TRAV6		TRAJ31		0.585	2309	TRAV12-1		TRAJ39	CVVNIENAGNMLTF	0.364	1439	0	0	0	0	0	0	0	0	0	0	0	0	0	0	0	0	0	0	0	0	0	0	0	0	0	0	0
plate4D4.	901RFX4-86_ 1	832	0	0						0						0						0	0	0	0	0	0	0	0	0	0	0	0	0	0	0	0	0	0	0	0	0	0	0	0	0	0	0	0
plate4D5.	901RFX4-86_ 1	16123	14955	0.927557	TRBV10-3		TRBJ2-1	CAISAPAIRAGEQFF	0.904	7622	TRAV39		TRAJ47		0.561	4292	TRAV27		TRAJ39	CAGVKDAGNMLTF	0.397	3041	0	0	0	0	0	0	0	0	0	0	0	0	0	0	0	0	0	0	0	0	0	0	0	0	0	0	0
plate4D6.	901RFX4-86_ 1	23093	20457	0.885853	TRBV6-5		TRBJ1-2	CASSMTGALNYGYTF	0.888	18544	TRAV38-2/DV8		TRAJ58		0.896	1913						0	0	0	0	0	0	0	0	0	0	0	0	0	0	0	0	0	0	0	0	0	0	0	0	0	0	0	0
plate4D7.	901RFX4-86_ 1	22870	21435	0.937254	TRBV5-6		TRBJ2-7	CASSRGRVGESSYEQYF	0.853	3611	TRAV6		TRAJ31		0.597	11100	TRAV12-1		TRAJ39	CVVNIENAGNMLTF	0.361	6724	0	0	0	0	0	0	0	0	0	0	0	0	0	0	0	0	0	0	0	0	0	0	0	0	0	0	0
plate4D8.	901RFX4-86_ 1	17964	15678	0.872745	TRBV5-6		TRBJ2-7	CASSRGRVGESSYEQYF	0.838	9856	TRAV6		TRAJ31		0.482	2944	TRAV12-1		TRAJ39	CVVNIENAGNMLTF	0.471	2878	0	0	0	0	0	0	0	0	0	0	0	0	0	0	0	0	0	0	0	0	0	0	0	0	0	0	0
plate4D9.	901RFX4-86_ 1	23483	20363	0.867138	TRBV11-2		TRBJ1-4	CASSLGPGRVNEKLFF	0.84	4390	TRAV39		TRAJ39	CAANNNAGNMLTF	0.876	15973						0	0	0	0	0	0	0	0	0	0	0	0	0	0	0	0	0	0	0	0	0	0	0	0	0	0	0	0
plate4E10.	901RFX4-86_ 1	23638	20941	0.885904	TRBV5-6		TRBJ2-7	CASSRGRVGESSYEQYF	0.838	10341	TRAV6		TRAJ31		0.532	5955	TRAV12-1		TRAJ39	CVVNIENAGNMLTF	0.415	4645	0	0	0	0	0	0	0	0	0	0	0	0	0	0	0	0	0	0	0	0	0	0	0	0	0	0	0
plate4E11.	901RFX4-86_ 1	2579	0	0						0						0						0	0	0	0	0	0	0	0	0	0	0	0	0	0	0	0	0	0	0	0	0	0	0	0	0	0	0	0
plate4E12.	901RFX4-86_ 1	338	0	0						0						0						0	0	0	0	0	0	0	0	0	0	0	0	0	0	0	0	0	0	0	0	0	0	0	0	0	0	0	0
plate4E1.	901RFX4-86_ 1	22851	5252	0.229837						0	TRAV12-3		TRAJ18	CAMSPDRGSTLGRLYF	0.617	3452	TRAV20		TRAJ4		0.321	1800	0	0	0	0	0	0	0	0	0	0	0	0	0	0	0	0	0	0	0	0	0	0	0	0	0	0	0
plate4E2.	901RFX4-86_ 1	26107	22768	0.872103	TRBV5-6		TRBJ2-7	CASSRGRVGESSYEQYF	0.824	12852	TRAV6		TRAJ31		0.623	6456	TRAV12-1		TRAJ39	CVVNIENAGNMLTF	0.334	3460	0	0	0	0	0	0	0	0	0	0	0	0	0	0	0	0	0	0	0	0	0	0	0	0	0	0	0
plate4E3.	901RFX4-86_ 1	29422	26839	0.912209	TRBV24-1		TRBJ2-1	CATSDPSGGASNEQFF	0.856	912	TRAV12-3		TRAJ22	CAMSFAGSARQLTF	0.915	25927						0	0	0	0	0	0	0	0	0	0	0	0	0	0	0	0	0	0	0	0	0	0	0	0	0	0	0	0
plate4E4.	901RFX4-86_ 1	17832	13506	0.757402	TRBV6-5		TRBJ2-7	CASSSDRMESYEQYF	0.885	10534	TRAV3		TRAJ38		0.76	2417	TRAV3		TRAJ38	CAVNAGNNRKLIW	0.174	555	0	0	0	0	0	0	0	0	0	0	0	0	0	0	0	0	0	0	0	0	0	0	0	0	0	0	0
plate4E5.	901RFX4-86_ 1	21972	19399	0.882896	TRBV5-6		TRBJ2-7	CASSRGRVGESSYEQYF	0.837	10832	TRAV6		TRAJ31		0.694	6168	TRAV12-1		TRAJ39	CVVNIENAGNMLTF	0.27	2399	0	0	0	0	0	0	0	0	0	0	0	0	0	0	0	0	0	0	0	0	0	0	0	0	0	0	0
plate4E6.	901RFX4-86_ 1	25541	22811	0.893113	TRBV12-3		TRBJ1-5	CASRGTPTQPQHF	0.895	18353	TRAV1-1		TRAJ29	CAVFSGNTPLVF	0.906	4458						0	0	0	0	0	0	0	0	0	0	0	0	0	0	0	0	0	0	0	0	0	0	0	0	0	0	0	0
plate4E7.	901RFX4-86_ 1	23252	20029	0.861388	TRBV5-6		TRBJ2-7	CASSRGRVGESSYEQYF	0.822	11843	TRAV6		TRAJ31		0.483	4199	TRAV12-1		TRAJ39	CVVNIENAGNMLTF	0.459	3987	0	0	0	0	0	0	0	0	0	0	0	0	0	0	0	0	0	0	0	0	0	0	0	0	0	0	0
plate4E8.	901RFX4-86_ 1	24446	21454	0.877608	TRBV28		TRBJ1-2	CASSASQGLGGYGYTF	0.86	9865	TRAV2		TRAJ15	CAVQNQAGTALIF	0.897	11589						0	0	0	0	0	0	0	0	0	0	0	0	0	0	0	0	0	0	0	0	0	0	0	0	0	0	0	0
plate4E9.	901RFX4-86_ 1	28626	26282	0.918116	TRBV30		TRBJ2-7	CACRRPYEQYF	0.922	22119	TRAV6		TRAJ29	CALAEGNTPLVF	0.797	3601	TRAV4		TRAJ36		0.124	562	0	0	0	0	0	0	0	0	0	0	0	0	0	0	0	0	0	0	0	0	0	0	0	0	0	0	0
plate4F10.	901RFX4-86_ 1	27946	25697	0.919523	TRBV30		TRBJ2-7	CACRRPYEQYF	0.928	23428	TRAV6		TRAJ29	CALAEGNTPLVF	0.871	2269						0	0	0	0	0	0	0	0	0	0	0	0	0	0	0	0	0	0	0	0	0	0	0	0	0	0	0	0
plate4F11.	901RFX4-86_ 1	27206	24305	0.893369	TRBV28		TRBJ2-5	CASSFLGESAQETQYF	0.9	22984	TRAV5		TRAJ22	CVPPPRQLTF	0.754	1078	TRAV5		TRAJ10	CAEASWGGNKLTF	0.17	243	0	0	0	0	0	0	0	0	0	0	0	0	0	0	0	0	0	0	0	0	0	0	0	0	0	0	0
plate4F12.	901RFX4-86_ 1	22941	19996	0.871627	TRBV4-2		TRBJ2-7	CASSPSRREPYEQYF	0.867	14383	TRAV19		TRAJ58	XESETSGSRLTF	0.89	5613						0	0	0	0	0	0	0	0	0	0	0	0	0	0	0	0	0	0	0	0	0	0	0	0	0	0	0	0
plate4F1.	901RFX4-86_ 1	27638	25028	0.905565	TRBV5-6		TRBJ2-7	CASSRGRVGESSYEQYF	0.844	9767	TRAV6		TRAJ31		0.537	8567	TRAV12-1		TRAJ39	CVVNIENAGNMLTF	0.419	6694	0	0	0	0	0	0	0	0	0	0	0	0	0	0	0	0	0	0	0	0	0	0	0	0	0	0	0
plate4F2.	901RFX4-86_ 1	25670	23952	0.933074	TRBV5-6		TRBJ2-7	CASSRGRVGESSYEQYF	0.855	5838	TRAV6		TRAJ31		0.599	11270	TRAV12-1		TRAJ39	CVVNIENAGNMLTF	0.364	6844	0	0	0	0	0	0	0	0	0	0	0	0	0	0	0	0	0	0	0	0	0	0	0	0	0	0	0
plate4F3.	901RFX4-86_ 1	20991	18779	0.894622	TRBV5-6		TRBJ2-7	CASSRGRVGESSYEQYF	0.843	9065	TRAV6		TRAJ31		0.608	6165	TRAV12-1		TRAJ39	CVVNIENAGNMLTF	0.35	3549	0	0	0	0	0	0	0	0	0	0	0	0	0	0	0	0	0	0	0	0	0	0	0	0	0	0	0
plate4F4.	901RFX4-86_ 1	17715	12055	0.680497	TRBV6-1		TRBJ1-2	CASSERNYGYTF	0.917	8900	TRAV41		TRAJ43	CAVNNNDMRF	0.905	3155						0	0	0	0	0	0	0	0	0	0	0	0	0	0	0	0	0	0	0	0	0	0	0	0	0	0	0	0
plate4F5.	901RFX4-86_ 1	24962	5617	0.225022	TRBV5-6		TRBJ2-7	CASSRGRVGESSYEQYF	0.807	381	TRAV6		TRAJ31		0.662	3638	TRAV12-1		TRAJ39	CVVNIENAGNMLTF	0.291	1598	0	0	0	0	0	0	0	0	0	0	0	0	0	0	0	0	0	0	0	0	0	0	0	0	0	0	0
plate4F6.	901RFX4-86_ 1	23246	21223	0.912974	TRBV5-6		TRBJ2-7	CASSRGRVGESSYEQYF	0.842	5918	TRAV6		TRAJ31		0.698	11280	TRAV12-1		TRAJ39	CVVNIENAGNMLTF	0.249	4025	0	0	0	0	0	0	0	0	0	0	0	0	0	0	0	0	0	0	0	0	0	0	0	0	0	0	0
plate4F7.	901RFX4-86_ 1	19415	17564	0.904661	TRBV27		TRBJ2-1	CASRYLANQYNEQFF	0.907	9387	TRAV19		TRAJ4	CALTPQGGYNKLIF	0.66	5919	TRAV8-6		TRAJ24		0.251	2258	0	0	0	0	0	0	0	0	0	0	0	0	0	0	0	0	0	0	0	0	0	0	0	0	0	0	0
plate4F8.	901RFX4-86_ 1	21528	19074	0.886009	TRBV7-3		TRBJ2-2	CASSLTRLAGGELFF	0.89	17401	TRAV5		TRAJ8	CAESIAMNTGFQKLVF	0.899	1673						0	0	0	0	0	0	0	0	0	0	0	0	0	0	0	0	0	0	0	0	0	0	0	0	0	0	0	0
plate4F9.	901RFX4-86_ 1	21345	6406	0.300117	TRBV5-6		TRBJ2-7	CASSRGRVGESSYEQYF	0.837	3538	TRAV12-1		TRAJ39	CVVNIENAGNMLTF	0.527	1614	TRAV6		TRAJ31		0.41	1254	0	0	0	0	0	0	0	0	0	0	0	0	0	0	0	0	0	0	0	0	0	0	0	0	0	0	0
plate4G10.	901RFX4-86_ 1	29578	26836	0.907296	TRBV28		TRBJ2-5	CASSMGSRRETQYF	0.908	18897	TRAV21		TRAJ23	CAVNNQGGKLIF	0.914	7939						0	0	0	0	0	0	0	0	0	0	0	0	0	0	0	0	0	0	0	0	0	0	0	0	0	0	0	0
plate4G11.	901RFX4-86_ 1	21635	19043	0.880194	TRBV12-3		TRBJ1-3	CASSLSERNTIYF	0.895	11590	TRAV26-1		TRAJ11	CIVRVAGGYSTLTF	0.865	7453						0	0	0	0	0	0	0	0	0	0	0	0	0	0	0	0	0	0	0	0	0	0	0	0	0	0	0	0
plate4G12.	901RFX4-86_ 1	23451	20937	0.892798	TRBV5-6		TRBJ2-3	CASSLGPRTDTQYF	0.878	17112	TRAV2		TRAJ30		0.814	3163	TRAV8-6		TRAJ27	CALRDTNAGKSTF	0.17	662	0	0	0	0	0	0	0	0	0	0	0	0	0	0	0	0	0	0	0	0	0	0	0	0	0	0	0
plate4G1.	901RFX4-86_ 1	28905	6641	0.229753						0	TRAV13-1		TRAJ6	CAASKGLSGGSYIPTF	0.919	6641						0	0	0	0	0	0	0	0	0	0	0	0	0	0	0	0	0	0	0	0	0	0	0	0	0	0	0	0
plate4G2.	901RFX4-86_ 1	811	0	0						0						0						0	0	0	0	0	0	0	0	0	0	0	0	0	0	0	0	0	0	0	0	0	0	0	0	0	0	0	0
plate4G3.	901RFX4-86_ 1	22471	5628	0.250456	TRBV5-6		TRBJ2-7	CASSRGRVGESSYEQYF	0.825	514	TRAV6		TRAJ31		0.626	3335	TRAV12-1		TRAJ39	CVVNIENAGNMLTF	0.334	1779	0	0	0	0	0	0	0	0	0	0	0	0	0	0	0	0	0	0	0	0	0	0	0	0	0	0	0
plate4G4.	901RFX4-86_ 1	870	0	0						0						0						0	0	0	0	0	0	0	0	0	0	0	0	0	0	0	0	0	0	0	0	0	0	0	0	0	0	0	0
plate4G5.	901RFX4-86_ 1	19375	6299	0.32511						0	TRAV26-2		TRAJ54	CILRDLKGAQKLVF	0.84	6299						0	0	0	0	0	0	0	0	0	0	0	0	0	0	0	0	0	0	0	0	0	0	0	0	0	0	0	0
plate4G6.	901RFX4-86_ 1	23922	22101	0.923878	TRBV19		TRBJ1-1	CASSIRGNTEAFF	0.909	4496	TRAV13-1		TRAJ37	CAASGSSNTGKLIF	0.818	15471	TRAV9-2		TRAJ26		0.112	2134	0	0	0	0	0	0	0	0	0	0	0	0	0	0	0	0	0	0	0	0	0	0	0	0	0	0	0
plate4G7.	901RFX4-86_ 1	1002	0	0						0						0						0	0	0	0	0	0	0	0	0	0	0	0	0	0	0	0	0	0	0	0	0	0	0	0	0	0	0	0
plate4G8.	901RFX4-86_ 1	25939	24024	0.926173	TRBV10-1		TRBJ1-2	CASSPGPTNYGYTF	0.912	18604	TRAV14/DV4		TRAJ52		0.997	5420						0	0	0	0	0	0	0	0	0	0	0	0	0	0	0	0	0	0	0	0	0	0	0	0	0	0	0	0
plate4G9.	901RFX4-86_ 1	1865	0	0						0						0						0	0	0	0	0	0	0	0	0	0	0	0	0	0	0	0	0	0	0	0	0	0	0	0	0	0	0	0
plate4H10.	901RFX4-86_ 1	15210	3192	0.209862						0	TRAV6		TRAJ36	CALGTGANNLFF	0.908	3192						0	0	0	0	0	0	0	0	0	0	0	0	0	0	0	0	0	0	0	0	0	0	0	0	0	0	0	0
plate4H11.	901RFX4-86_ 1	14997	7251	0.483497	TRBV20-1		TRBJ2-1	CSAGGRGRPGSYNEQFF	0.887	4569	TRAV12-1		TRAJ52	CVVNIGGTSYGKLTF	0.92	2682						0	0	0	0	0	0	0	0	0	0	0	0	0	0	0	0	0	0	0	0	0	0	0	0	0	0	0	0
plate4H12.	901RFX4-86_ 1	14275	13076	0.916007	TRBV10-2		TRBJ1-3	CASSEIRPGNTIYF	0.911	9901	TRAV21		TRAJ33	CAVRLDSNYQLIW	0.579	1953	TRAV30		TRAJ18		0.362	1222	0	0	0	0	0	0	0	0	0	0	0	0	0	0	0	0	0	0	0	0	0	0	0	0	0	0	0
plate4H1.	901RFX4-86_ 1	16806	7666	0.456147	TRBV5-1		TRBJ1-3	CASSLGNTIYF	0.858	6175	TRAV14/DV4		TRAJ38		0.503	1009	TRAV14/DV4		TRAJ49	CAMRETGNQFYF	0.24	482	0	0	0	0	0	0	0	0	0	0	0	0	0	0	0	0	0	0	0	0	0	0	0	0	0	0	0
plate4H2.	901RFX4-86_ 1	1128	0	0						0						0						0	0	0	0	0	0	0	0	0	0	0	0	0	0	0	0	0	0	0	0	0	0	0	0	0	0	0	0
plate4H3.	901RFX4-86_ 1	22687	20416	0.899899	TRBV5-6		TRBJ2-7	CASSRGRVGESSYEQYF	0.843	9848	TRAV6		TRAJ31		0.667	7269	TRAV12-1		TRAJ39	CVVNIENAGNMLTF	0.302	3299	0	0	0	0	0	0	0	0	0	0	0	0	0	0	0	0	0	0	0	0	0	0	0	0	0	0	0
plate4H4.	901RFX4-86_ 1	16138	14402	0.892428	TRBV19		TRBJ2-3	CASYSGGAGDTQYF	0.884	7276	TRAV14/DV4		TRAJ44	CAMRELRGGTASKLTF	0.583	4465	TRAV35		TRAJ13		0.347	2661	0	0	0	0	0	0	0	0	0	0	0	0	0	0	0	0	0	0	0	0	0	0	0	0	0	0	0
plate4H5.	901RFX4-86_ 1	16653	14564	0.874557	TRBV5-6		TRBJ2-7	CASSRGRVGESSYEQYF	0.841	8993	TRAV6		TRAJ31		0.507	2972	TRAV12-1		TRAJ39	CVVNIENAGNMLTF	0.443	2599	0	0	0	0	0	0	0	0	0	0	0	0	0	0	0	0	0	0	0	0	0	0	0	0	0	0	0
plate4H6.	901RFX4-86_ 1	24782	22421	0.904729	TRBV12-3		TRBJ1-1	CASSFWARTPQVAFF	0.89	16159	TRAV12-1		TRAJ39		0.966	6262						0	0	0	0	0	0	0	0	0	0	0	0	0	0	0	0	0	0	0	0	0	0	0	0	0	0	0	0
plate4H7.	901RFX4-86_ 1	20396	17722	0.868896	TRBV4-2		TRBJ2-7	CASSPSRREPYEQYF	0.861	11550	TRAV29/DV5		TRAJ43	CAASASQDNDMRF	0.892	6172						0	0	0	0	0	0	0	0	0	0	0	0	0	0	0	0	0	0	0	0	0	0	0	0	0	0	0	0
plate4H8.	901RFX4-86_ 1	20200	18608	0.921188	TRBV10-2		TRBJ2-4	CASRDTGVGAKNIQYF	0.898	9321	TRAV2		TRAJ42		0.598	5836	TRAV8-3		TRAJ13	CAVVPSGGYQKVTF	0.354	3451	0	0	0	0	0	0	0	0	0	0	0	0	0	0	0	0	0	0	0	0	0	0	0	0	0	0	0
plate4H9.	901RFX4-86_ 1	19876	17245	0.867629	TRBV5-6		TRBJ2-7	CASSRGRVGESSYEQYF	0.842	11714	TRAV12-1		TRAJ39	CVVNIENAGNMLTF	0.502	2936	TRAV6		TRAJ31		0.444	2595	0	0	0	0	0	0	0	0	0	0	0	0	0	0	0	0	0	0	0	0	0	0	0	0	0	0	0
plate5A10.	021RFX4-86_ 1	21596	19125	0.885581	TRBV12-3		TRBJ1-2	CASSLRGLNYGYTF	0.909	11848	TRAV41		TRAJ30	CAVLNRDDKIIF	0.899	7277						0	0	0	0	0	0	0	0	0	0	0	0	0	0	0	0	0	0	0	0	0	0	0	0	0	0	0	0
plate5A11.	021RFX4-86_ 1	18963	15852	0.835944	TRBV12-3		TRBJ1-2	CASSLRGLNYGYTF	0.905	11496	TRAV41		TRAJ30	CAVLNRDDKIIF	0.907	4356						0	0	0	0	0	0	0	0	0	0	0	0	0	0	0	0	0	0	0	0	0	0	0	0	0	0	0	0
plate5A12.	021RFX4-86_ 1	21301	18471	0.867142	TRBV5-6		TRBJ2-7	CASSLGPRTPKGQYF	0.865	12110	TRAV39		TRAJ43	CAVENNNDMRF	0.881	6361						0	0	0	0	0	0	0	0	0	0	0	0	0	0	0	0	0	0	0	0	0	0	0	0	0	0	0	0
plate5A1.	021RFX4-86_ 1	19819	17386	0.877239	TRBV12-3		TRBJ1-2	CASSLRGLNYGYTF	0.888	8473	TRAV41		TRAJ30	CAVLNRDDKIIF	0.909	8913						0	0	0	0	0	0	0	0	0	0	0	0	0	0	0	0	0	0	0	0	0	0	0	0	0	0	0	0
plate5A2.	021RFX4-86_ 1	22032	19358	0.878631	TRBV12-3		TRBJ1-2	CASSLRGLNYGYTF	0.901	11579	TRAV41		TRAJ30	CAVLNRDDKIIF	0.905	7773						0	0	0	0	0	0	0	0	0	0	0	0	0	0	0	0	0	0	0	0	0	0	0	2	0	0	0	0
plate5A3.	021RFX4-86_ 1	19525	17138	0.877746	TRBV5-6		TRBJ2-1	CASSLNRGEQFF	0.877	14762	TRAV9-2		TRAJ54	CALSEGGAQKLVF	0.496	1311	TRAV8-2		TRAJ47	CAVPLVPLYGNKLVF	0.403	1065	0	0	0	0	0	0	0	0	0	0	0	0	0	0	0	0	0	0	0	0	0	0	0	0	0	0	0
plate5A4.	021RFX4-86_ 1	19007	15510	0.816015	TRBV12-3		TRBJ1-2	CASSLRGLNYGYTF	0.906	5462	TRAV41		TRAJ30	CAVLNRDDKIIF	0.904	10046						0	0	0	0	0	0	0	0	0	0	0	0	0	0	0	0	0	0	0	0	2	0	0	0	0	0	0	0
plate5A5.	021RFX4-86_ 1	20994	18813	0.896113	TRBV12-3		TRBJ1-2	CASSLRGLNYGYTF	0.896	11303	TRAV41		TRAJ30	CAVLNRDDKIIF	0.9	7510						0	0	0	0	0	0	0	0	0	0	0	0	0	0	0	0	0	0	0	0	0	0	0	0	0	0	0	0
plate5A6.	021RFX4-86_ 1	17891	14736	0.823654	TRBV12-3		TRBJ1-2	CASSLRGLNYGYTF	0.911	9654	TRAV41		TRAJ30	CAVLNRDDKIIF	0.902	5082						0	0	0	0	0	0	0	0	0	0	0	0	0	0	0	0	0	0	0	0	0	0	0	0	0	0	0	0
plate5A7.	021RFX4-86_ 1	21780	18885	0.86708	TRBV5-6		TRBJ2-7	CASSLGPRTPKGQYF	0.868	11578	TRAV39		TRAJ43	CAVENNNDMRF	0.871	7307						0	0	0	0	0	0	0	0	0	0	0	0	0	0	0	0	0	0	0	0	0	0	0	0	0	0	0	0
plate5A8.	021RFX4-86_ 1	15812	12494	0.790159	TRBV13		TRBJ2-7	CASSLDRGRYEQYF	0.895	10914	TRAV3		TRAJ22		0.613	1015	TRAV12-1		TRAJ15	CVVNEGKAGTALIF	0.341	565	0	0	0	0	0	0	0	0	0	0	0	0	0	0	0	0	0	0	0	0	0	0	0	0	0	0	0
plate5A9.	021RFX4-86_ 1	17795	15429	0.867041	TRBV5-6		TRBJ2-7	CASSLGPRTPKGQYF	0.864	10089	TRAV39		TRAJ43	CAVENNNDMRF	0.882	5340						0	0	0	0	0	0	0	0	0	0	0	0	0	0	0	0	0	0	0	0	0	0	0	0	0	0	0	0
plate5B10.	021RFX4-86_ 1	22916	20328	0.887066	TRBV12-3		TRBJ1-2	CASSLRGLNYGYTF	0.908	13937	TRAV41		TRAJ30	CAVLNRDDKIIF	0.889	6391						0	0	0	0	0	0	0	0	0	0	0	0	0	0	0	0	0	0	0	0	0	0	0	0	0	0	0	0
plate5B11.	021RFX4-86_ 1	21534	19618	0.911024	TRBV12-3		TRBJ1-2	CASSLRGLNYGYTF	0.917	13363	TRAV41		TRAJ30	CAVLNRDDKIIF	0.908	6255						0	0	0	0	0	0	0	0	0	0	0	0	0	0	0	0	0	0	0	0	0	0	0	0	0	0	0	0
plate5B12.	021RFX4-86_ 1	21839	19668	0.900591	TRBV12-3		TRBJ1-2	CASSLRGLNYGYTF	0.915	13432	TRAV41		TRAJ30	CAVLNRDDKIIF	0.918	6236						0	0	0	0	0	0	0	0	0	0	0	0	0	0	0	0	0	0	0	0	0	0	0	0	0	0	0	0
plate5B1.	021RFX4-86_ 1	696	0	0						0						0						0	0	0	0	0	0	0	0	0	0	0	0	0	0	0	0	0	0	0	0	0	0	0	0	0	0	0	0
plate5B2.	021RFX4-86_ 1	22008	19637	0.892266	TRBV12-3		TRBJ1-2	CASSLRGLNYGYTF	0.906	9629	TRAV41		TRAJ30	CAVLNRDDKIIF	0.907	10008						0	0	0	0	0	0	0	0	0	0	0	0	0	0	0	0	0	0	0	0	0	0	0	0	0	0	0	0
plate5B3.	021RFX4-86_ 1	20722	17691	0.85373	TRBV5-6		TRBJ2-7	CASSLGPRTPKGQYF	0.848	11877	TRAV39		TRAJ43	CAVENNNDMRF	0.873	5814						0	0	0	0	0	0	0	0	0	0	0	0	0	0	0	0	0	0	0	0	0	0	0	0	0	0	0	0
plate5B4.	021RFX4-86_ 1	17206	14428	0.838545	TRBV12-3		TRBJ1-2	CASSLRGLNYGYTF	0.901	9663	TRAV41		TRAJ30	CAVLNRDDKIIF	0.905	4765						0	0	0	0	0	0	0	0	0	0	0	0	0	0	0	0	0	0	0	0	0	0	0	0	0	0	0	0
plate5B5.	021RFX4-86_ 1	19311	11366	0.588576	TRBV20-1		TRBJ2-1	CSAPDLYNEQFF	0.917	10964	TRAV20		TRAJ12	CAVQGTDSSYKLIF	0.458	262	TRAV20		TRAJ12	CAAQGTDSSYKLIF	0.245	140	0	0	0	0	0	0	0	0	0	0	0	0	0	0	0	0	0	0	0	0	0	0	0	0	0	0	0
plate5B6.	021RFX4-86_ 1	19568	16940	0.865699	TRBV5-6		TRBJ2-7	CASSLGPRTPKGQYF	0.863	10718	TRAV39		TRAJ43	CAVENNNDMRF	0.879	6222						0	0	0	0	0	0	0	0	0	0	0	0	0	0	0	0	0	0	0	0	0	0	0	0	0	0	0	0
plate5B7.	021RFX4-86_ 1	23577	21081	0.894134	TRBV28		TRBJ2-1	CASSFNRAGVAFWNEQFF	0.896	19125	TRAV8-3		TRAJ6	CAVGAIASGGSYIPTF	0.914	1956						0	0	0	0	0	0	0	0	0	0	0	0	0	0	0	0	0	0	0	0	0	0	0	0	0	0	0	0
plate5B8.	021RFX4-86_ 1	21677	19523	0.900632	TRBV12-3		TRBJ1-2	CASSLRGLNYGYTF	0.9	11270	TRAV41		TRAJ30	CAVLNRDDKIIF	0.906	8253						0	0	0	0	0	0	0	0	0	0	0	0	0	0	0	0	0	0	0	0	0	0	0	0	0	0	0	0
plate5B9.	021RFX4-86_ 1	1297	0	0						0						0						0	0	0	0	0	0	0	0	0	0	0	0	0	0	0	0	0	0	0	0	0	0	0	0	0	0	0	0
plate5C10.	021RFX4-86_ 1	24380	21301	0.873708	TRBV12-3		TRBJ1-2	CASSLRGLNYGYTF	0.894	13057	TRAV41		TRAJ30	CAVLNRDDKIIF	0.9	8244						0	0	0	0	0	0	0	0	0	0	0	0	0	0	0	0	0	0	0	0	0	0	0	0	0	0	0	0
plate5C11.	021RFX4-86_ 1	20327	17299	0.851036	TRBV5-6		TRBJ2-7	CASSLGPRTPKGQYF	0.864	13241	TRAV39		TRAJ43	CAVENNNDMRF	0.854	4058						0	0	0	0	0	0	0	0	0	0	0	0	0	0	0	0	0	0	0	0	0	0	0	0	0	0	0	0
plate5C12.	021RFX4-86_ 1	24612	22327	0.907159	TRBV12-3		TRBJ1-2	CASSLRGLNYGYTF	0.91	13811	TRAV41		TRAJ30	CAVLNRDDKIIF	0.906	8516						0	0	0	0	0	0	0	0	0	0	0	0	0	0	0	0	0	0	0	0	0	0	0	0	0	0	0	0
plate5C1.	021RFX4-86_ 1	23757	21348	0.898598	TRBV12-3		TRBJ1-2	CASSLRGLNYGYTF	0.911	13821	TRAV41		TRAJ30	CAVLNRDDKIIF	0.889	7527						0	0	0	0	0	0	0	0	0	0	0	0	0	0	0	0	0	0	0	0	0	0	0	0	0	0	0	0
plate5C2.	021RFX4-86_ 1	22485	19188	0.853369	TRBV5-6		TRBJ2-7	CASSLGPRTPKGQYF	0.858	12910	TRAV39		TRAJ43	CAVENNNDMRF	0.853	6278						0	0	0	0	0	0	0	0	0	0	0	0	0	0	0	0	0	0	0	0	0	0	0	0	0	0	0	0
plate5C3.	021RFX4-86_ 1	18616	16394	0.88064	TRBV5-6		TRBJ2-1	CASSLNRGEQFF	0.873	11569	TRAV8-2		TRAJ47	CAVPLVPLYGNKLVF	0.461	2457	TRAV9-2		TRAJ54	CALSEGGAQKLVF	0.444	2368	0	0	0	0	0	0	0	0	0	0	0	0	0	0	0	0	0	0	0	0	0	0	0	0	0	0	0
plate5C4.	021RFX4-86_ 1	20219	16939	0.837776	TRBV12-3		TRBJ1-2	CASSLRGLNYGYTF	0.906	9048	TRAV41		TRAJ30	CAVLNRDDKIIF	0.894	7891						0	0	0	0	0	0	0	0	0	0	0	0	0	0	0	0	0	0	0	0	0	0	0	0	0	0	0	0
plate5C5.	021RFX4-86_ 1	19365	16542	0.854222	TRBV12-3		TRBJ1-2	CASSLRGLNYGYTF	0.893	9277	TRAV41		TRAJ30	CAVLNRDDKIIF	0.899	7265						0	0	0	0	0	0	0	0	0	0	0	0	0	0	0	0	0	0	0	0	0	0	0	0	0	0	0	0
plate5C6.	021RFX4-86_ 1	20799	18736	0.900813	TRBV12-3		TRBJ1-2	CASSLRGLNYGYTF	0.913	11105	TRAV41		TRAJ30	CAVLNRDDKIIF	0.902	7631						0	0	0	0	0	0	0	0	0	0	0	0	0	0	0	0	0	0	0	0	0	0	0	0	0	0	0	0
plate5C7.	021RFX4-86_ 1	22033	18967	0.860845	TRBV12-3		TRBJ1-2	CASSLRGLNYGYTF	0.903	12378	TRAV41		TRAJ30	CAVLNRDDKIIF	0.905	6589						0	0	0	0	0	0	0	0	0	0	0	0	0	0	0	0	0	0	0	0	0	0	0	0	0	0	0	0
plate5C8.	021RFX4-86_ 1	19661	16868	0.857942	TRBV5-6		TRBJ2-7	CASSLGPRTPKGQYF	0.852	9980	TRAV39		TRAJ43	CAVENNNDMRF	0.874	6886						0	0	0	0	0	0	0	0	0	0	0	0	0	0	0	0	0	0	0	0	0	0	0	0	0	0	0	0
plate5C9.	021RFX4-86_ 1	21647	18805	0.868712	TRBV12-3		TRBJ1-2	CASSLRGLNYGYTF	0.905	13181	TRAV41		TRAJ30	CAVLNRDDKIIF	0.887	5624						0	0	0	0	0	0	0	0	0	0	0	0	0	0	0	0	0	0	0	0	0	0	0	0	0	0	0	0
plate5D10.	021RFX4-86_ 1	20700	17883	0.863913	TRBV5-6		TRBJ2-7	CASSLGPRTPKGQYF	0.862	11197	TRAV39		TRAJ43	CAVENNNDMRF	0.876	6684						0	0	0	0	0	0	0	0	0	0	0	0	0	0	0	0	0	0	0	0	0	0	0	0	0	0	0	0
plate5D11.	021RFX4-86_ 1	20973	18431	0.878797	TRBV12-3		TRBJ1-2	CASSLRGLNYGYTF	0.87	10595	TRAV41		TRAJ30	CAVLNRDDKIIF	0.896	7836						0	0	0	0	0	0	0	0	0	0	0	0	0	0	0	0	0	0	0	0	0	0	0	0	0	0	0	0
plate5D12.	021RFX4-86_ 1	19039	16954	0.890488	TRBV12-3		TRBJ1-2	CASSLRGLNYGYTF	0.904	11634	TRAV41		TRAJ30	CAVLNRDDKIIF	0.909	5320						0	0	0	0	0	0	0	0	0	0	0	0	0	0	0	0	0	0	0	0	0	0	0	0	0	0	0	0
plate5D1.	021RFX4-86_ 1	21647	17411	0.804315	TRBV12-3		TRBJ1-2	CASSLRGLNYGYTF	0.911	5984	TRAV41		TRAJ30	CAVLNRDDKIIF	0.907	11427						0	0	0	0	0	0	0	0	0	0	0	0	0	0	0	0	0	0	0	0	0	0	0	0	0	0	0	0
plate5D2.	021RFX4-86_ 1	21622	19298	0.892517	TRBV12-3		TRBJ1-2	CASSLRGLNYGYTF	0.904	12184	TRAV41		TRAJ30	CAVLNRDDKIIF	0.892	7114						0	0	0	0	0	0	0	0	0	0	0	0	0	0	0	0	0	0	0	0	0	0	0	0	0	0	0	0
plate5D3.	021RFX4-86_ 1	19837	17696	0.89207	TRBV12-3		TRBJ1-2	CASSLRGLNYGYTF	0.908	9191	TRAV41		TRAJ30	CAVLNRDDKIIF	0.902	8505						0	0	0	0	0	0	0	0	0	0	0	0	0	0	0	0	0	0	0	0	0	0	0	0	0	0	0	0
plate5D4.	021RFX4-86_ 1	20593	18573	0.901908	TRBV12-3		TRBJ1-2	CASSLRGLNYGYTF	0.909	9316	TRAV41		TRAJ30	CAVLNRDDKIIF	0.901	9257						0	0	0	0	0	0	0	0	0	0	0	0	0	0	0	0	0	0	0	0	0	0	0	0	0	0	0	0
plate5D5.	021RFX4-86_ 1	17559	15241	0.867988	TRBV12-3		TRBJ1-2	CASSLRGLNYGYTF	0.914	5885	TRAV41		TRAJ30	CAVLNRDDKIIF	0.904	9356						0	0	0	0	0	0	0	0	0	0	0	0	0	0	0	0	0	0	0	0	0	0	0	0	0	0	0	0
plate5D6.	021RFX4-86_ 1	18012	15461	0.858372	TRBV5-6		TRBJ2-7	CASSLGPRTPKGQYF	0.86	8789	TRAV39		TRAJ43	CAVENNNDMRF	0.865	6672						0	0	0	0	0	0	0	0	0	0	0	0	0	0	0	0	0	0	0	0	0	0	0	0	0	0	0	0
plate5D7.	021RFX4-86_ 1	20914	17997	0.860524	TRBV5-6		TRBJ2-7	CASSLGPRTPKGQYF	0.856	8214	TRAV39		TRAJ43	CAVENNNDMRF	0.868	9783						0	0	0	0	0	0	0	0	0	0	0	0	0	0	0	0	0	0	0	0	0	0	0	0	0	0	0	0
plate5D8.	021RFX4-86_ 1	19127	16637	0.869818	TRBV5-6		TRBJ2-7	CASSLGPRTPKGQYF	0.862	7794	TRAV39		TRAJ43	CAVENNNDMRF	0.881	8843						0	0	0	0	0	0	0	0	0	0	0	0	0	0	0	0	0	0	0	0	0	0	0	0	0	0	0	0
plate5D9.	021RFX4-86_ 1	19990	17422	0.871536	TRBV12-3		TRBJ1-2	CASSLRGLNYGYTF	0.895	10787	TRAV41		TRAJ30	CAVLNRDDKIIF	0.891	6635						0	0	0	0	0	0	0	0	0	0	0	0	0	0	0	0	0	0	0	0	0	0	0	0	0	0	0	0
plate5E10.	021RFX4-86_ 1	21110	18063	0.855661	TRBV12-3		TRBJ1-2	CASSLRGLNYGYTF	0.913	8379	TRAV41		TRAJ30	CAVLNRDDKIIF	0.902	9684						0	0	0	0	0	0	0	0	0	0	0	0	0	0	0	0	0	0	0	0	0	0	0	0	0	0	0	0
plate5E11.	021RFX4-86_ 1	21252	19038	0.895822	TRBV12-3		TRBJ1-2	CASSLRGLNYGYTF	0.908	8693	TRAV41		TRAJ30	CAVLNRDDKIIF	0.9	10345						0	0	0	0	0	0	0	0	0	0	0	0	0	0	0	0	0	0	0	0	0	0	0	0	0	0	0	0
plate5E12.	021RFX4-86_ 1	20151	17991	0.892809	TRBV12-3		TRBJ1-2	CASSLRGLNYGYTF	0.906	13318	TRAV41		TRAJ30	CAVLNRDDKIIF	0.913	4673						0	0	0	0	0	0	0	0	0	0	0	0	0	0	0	0	0	0	0	0	0	0	0	0	0	0	0	0
plate5E1.	021RFX4-86_ 1	20560	16074	0.781809	TRBV12-3		TRBJ1-2	CASSLRGLNYGYTF	0.911	5794	TRAV41		TRAJ30	CAVLNRDDKIIF	0.896	10280						0	0	0	0	0	0	0	0	0	0	0	0	0	0	0	0	0	0	0	0	0	0	0	0	0	0	0	0
plate5E2.	021RFX4-86_ 1	20372	17926	0.879933	TRBV12-3		TRBJ1-2	CASSLRGLNYGYTF	0.909	9654	TRAV41		TRAJ30	CAVLNRDDKIIF	0.9	8272						0	0	0	0	0	0	0	0	0	0	0	0	0	0	0	0	0	0	0	0	0	0	0	0	0	0	0	0
plate5E3.	021RFX4-86_ 1	20118	17588	0.874242	TRBV12-3		TRBJ1-2	CASSLRGLNYGYTF	0.91	9438	TRAV41		TRAJ30	CAVLNRDDKIIF	0.892	8150						0	0	0	0	0	0	0	0	0	0	0	0	0	0	0	0	0	0	0	0	0	0	0	0	0	0	0	0
plate5E4.	021RFX4-86_ 1	19423	16702	0.859908	TRBV12-3		TRBJ1-2	CASSLRGLNYGYTF	0.905	10535	TRAV41		TRAJ30	CAVLNRDDKIIF	0.903	6167						0	0	0	0	0	0	0	0	0	0	0	0	0	0	0	0	0	0	0	0	0	0	0	0	0	0	0	0
plate5E5.	021RFX4-86_ 1	19844	17001	0.856733	TRBV5-6		TRBJ2-7	CASSLGPRTPKGQYF	0.856	6716	TRAV39		TRAJ43	CAVENNNDMRF	0.867	10285						0	0	0	0	0	0	0	0	0	0	0	0	0	0	0	0	0	0	0	0	0	0	0	0	0	0	0	0
plate5E6.	021RFX4-86_ 1	21714	1077	0.0495993						0	TRAV5		TRAJ8	CAERSTGFQKLVF	0.666	760	TRAV12-1		TRAJ9		0.278	317	0	0	0	0	0	0	0	0	0	0	0	0	0	0	0	0	0	0	0	0	0	0	0	0	0	0	0
plate5E7.	021RFX4-86_ 1	19096	16025	0.839181	TRBV5-6		TRBJ2-7	CASSLGPRTPKGQYF	0.831	8355	TRAV39		TRAJ43	CAVENNNDMRF	0.856	7670						0	0	0	0	0	0	0	0	0	0	0	0	0	0	0	0	0	0	0	0	0	0	0	0	0	0	0	0
plate5E8.	021RFX4-86_ 1	20651	18510	0.896325	TRBV12-3		TRBJ1-2	CASSLRGLNYGYTF	0.918	3864	TRAV41		TRAJ30	CAVLNRDDKIIF	0.898	14646						0	0	0	0	0	0	0	0	0	0	0	0	0	0	0	0	0	0	0	0	0	0	0	0	0	0	0	0
plate5E9.	021RFX4-86_ 1	17119	6931	0.404872						0	TRAV41		TRAJ30	CAVLNRDDKIIF	0.89	6931						0	0	0	0	0	0	0	0	0	0	0	0	0	0	0	0	0	0	0	0	0	0	0	0	0	0	0	0
plate5F10.	021RFX4-86_ 1	20612	17205	0.834708	TRBV12-3		TRBJ1-2	CASSLRGLNYGYTF	0.916	7190	TRAV41		TRAJ30	CAVLNRDDKIIF	0.905	10015						0	0	0	0	0	0	0	0	0	0	0	0	0	0	0	0	0	0	0	0	0	0	0	0	0	0	0	0
plate5F11.	021RFX4-86_ 1	19500	16785	0.860769	TRBV5-6		TRBJ2-7	CASSLGPRTPKGQYF	0.87	10887	TRAV39		TRAJ43	CAVENNNDMRF	0.873	5898						0	0	0	0	0	0	0	0	0	0	0	0	0	0	0	0	0	0	0	0	0	0	0	0	0	0	0	0
plate5F12.	021RFX4-86_ 1	17906	14923	0.833408	TRBV12-3		TRBJ1-2	CASSLRGLNYGYTF	0.915	6464	TRAV41		TRAJ30	CAVLNRDDKIIF	0.89	8459						0	0	0	0	0	0	0	0	0	0	0	0	0	0	0	0	0	0	0	0	0	0	0	0	0	0	0	0
plate5F1.	021RFX4-86_ 1	21975	19544	0.889374	TRBV12-3		TRBJ1-2	CASSLRGLNYGYTF	0.917	10490	TRAV41		TRAJ30	CAVLNRDDKIIF	0.895	9054						0	0	0	0	0	0	0	0	0	0	0	0	0	0	0	0	0	0	0	0	0	0	0	0	0	0	0	0
plate5F2.	021RFX4-86_ 1	20580	16923	0.822303	TRBV12-3		TRBJ1-2	CASSLRGLNYGYTF	0.917	10426	TRAV41		TRAJ30	CAVLNRDDKIIF	0.893	6497						0	0	0	0	0	0	0	0	0	0	0	0	0	0	0	0	0	0	0	0	0	0	0	0	0	0	0	0
plate5F3.	021RFX4-86_ 1	19932	17894	0.897752	TRBV12-3		TRBJ1-2	CASSLRGLNYGYTF	0.913	11728	TRAV41		TRAJ30	CAVLNRDDKIIF	0.906	6166						0	0	0	0	0	0	0	0	0	0	0	0	0	0	0	0	0	0	0	0	0	0	0	0	0	0	0	0
plate5F4.	021RFX4-86_ 1	18944	16432	0.867399	TRBV12-3		TRBJ1-2	CASSLRGLNYGYTF	0.92	9981	TRAV41		TRAJ30	CAVLNRDDKIIF	0.912	6451						0	0	0	0	0	0	0	0	0	0	0	0	0	0	0	0	0	0	0	0	0	0	0	0	0	0	0	0
plate5F5.	021RFX4-86_ 1	21384	19159	0.89595	TRBV12-3		TRBJ1-2	CASSLRGLNYGYTF	0.908	6902	TRAV41		TRAJ30	CAVLNRDDKIIF	0.904	12257						0	0	0	0	0	0	0	0	0	0	0	0	0	0	0	0	0	0	0	0	0	0	0	0	0	0	0	0
plate5F6.	021RFX4-86_ 1	19974	18001	0.901222	TRBV12-3		TRBJ1-2	CASSLRGLNYGYTF	0.917	11644	TRAV41		TRAJ30	CAVLNRDDKIIF	0.905	6357						0	0	0	0	0	0	0	0	0	0	0	0	0	0	0	0	0	0	0	0	0	0	0	0	0	0	0	0
plate5F7.	021RFX4-86_ 1	19579	16287	0.831861	TRBV12-3		TRBJ1-2	CASSLRGLNYGYTF	0.901	9246	TRAV41		TRAJ30	CAVLNRDDKIIF	0.893	7041						0	0	0	0	0	0	0	0	0	0	0	0	0	0	0	0	0	0	0	0	0	0	0	0	0	0	0	0
plate5F8.	021RFX4-86_ 1	17907	15606	0.871503	TRBV5-6		TRBJ2-7	CASSLGPRTPKGQYF	0.876	8614	TRAV39		TRAJ43	CAVENNNDMRF	0.871	6992						0	0	0	0	0	0	0	0	0	0	0	0	0	0	0	0	0	0	0	0	0	0	0	0	0	0	0	0
plate5F9.	021RFX4-86_ 1	21392	18981	0.887294	TRBV12-3		TRBJ1-2	CASSLRGLNYGYTF	0.915	13053	TRAV41		TRAJ30	CAVLNRDDKIIF	0.893	5928						0	0	0	0	0	0	0	0	0	0	0	0	0	0	0	0	0	0	0	0	0	0	0	0	0	0	0	0
plate5G10.	021RFX4-86_ 1	24244	21794	0.898944	TRBV12-3		TRBJ1-2	CASSLRGLNYGYTF	0.909	13779	TRAV41		TRAJ30	CAVLNRDDKIIF	0.895	8015						0	0	0	0	0	0	0	0	0	0	0	0	0	0	0	0	0	0	0	0	0	0	0	0	0	0	0	0
plate5G11.	021RFX4-86_ 1	18522	16037	0.865835	TRBV12-3		TRBJ1-2	CASSLRGLNYGYTF	0.907	10561	TRAV41		TRAJ30	CAVLNRDDKIIF	0.904	5476						0	0	0	0	0	0	0	0	0	0	0	0	0	0	0	0	0	0	0	0	0	0	0	0	0	0	0	0
plate5G12.	021RFX4-86_ 1	19376	16461	0.849556	TRBV5-6		TRBJ2-7	CASSLGPRTPKGQYF	0.858	14006	TRAV39		TRAJ43	CAVENNNDMRF	0.831	2455						0	0	0	0	0	0	0	0	0	0	0	0	0	0	0	0	0	0	0	0	0	0	0	0	0	0	0	0
plate5G1.	021RFX4-86_ 1	22035	19959	0.905786	TRBV12-3		TRBJ1-2	CASSLRGLNYGYTF	0.91	8512	TRAV41		TRAJ30	CAVLNRDDKIIF	0.907	11447						0	0	0	0	0	0	0	0	0	0	0	0	0	0	0	0	0	0	0	0	0	0	0	0	0	0	0	0
plate5G2.	021RFX4-86_ 1	19063	16420	0.861354	TRBV5-6		TRBJ2-7	CASSLGPRTPKGQYF	0.856	9940	TRAV39		TRAJ43	CAVENNNDMRF	0.878	6480						0	0	0	0	0	0	0	0	0	0	0	0	0	0	0	0	0	0	0	0	0	0	0	0	0	0	0	0
plate5G3.	021RFX4-86_ 1	18628	15958	0.856667	TRBV12-3		TRBJ1-2	CASSLRGLNYGYTF	0.906	8064	TRAV41		TRAJ30	CAVLNRDDKIIF	0.903	7894						0	0	0	0	0	0	0	0	0	0	0	0	0	0	0	0	0	0	0	0	0	0	0	0	0	0	0	0
plate5G4.	021RFX4-86_ 1	18826	16134	0.857006	TRBV12-3		TRBJ1-2	CASSLRGLNYGYTF	0.907	8306	TRAV41		TRAJ30	CAVLNRDDKIIF	0.908	7828						0	0	0	0	0	0	0	0	0	0	0	0	0	0	0	0	0	0	0	0	0	0	0	0	0	0	0	0
plate5G5.	021RFX4-86_ 1	18804	16838	0.895448	TRBV12-3		TRBJ1-2	CASSLRGLNYGYTF	0.914	9790	TRAV41		TRAJ30	CAVLNRDDKIIF	0.901	7048						0	0	0	0	0	0	0	0	0	0	0	0	0	0	0	0	0	0	0	0	0	0	0	0	0	0	0	0
plate5G6.	021RFX4-86_ 1	19488	17581	0.902145	TRBV12-3		TRBJ1-2	CASSLRGLNYGYTF	0.909	11830	TRAV41		TRAJ30	CAVLNRDDKIIF	0.903	5751						0	0	0	0	0	0	0	0	0	0	0	0	0	0	0	0	0	0	0	0	0	0	0	0	0	0	0	0
plate5G7.	021RFX4-86_ 1	20281	17782	0.876781	TRBV12-3		TRBJ1-2	CASSLRGLNYGYTF	0.9	9023	TRAV41		TRAJ30	CAVLNRDDKIIF	0.904	8759						0	0	0	0	0	0	0	0	0	0	0	0	0	0	0	0	0	0	0	0	0	0	0	0	0	0	0	0
plate5G8.	021RFX4-86_ 1	18880	16192	0.857627	TRBV12-3		TRBJ1-2	CASSLRGLNYGYTF	0.91	5545	TRAV41		TRAJ30	CAVLNRDDKIIF	0.905	10647						0	0	0	0	0	0	0	0	0	0	0	0	0	0	0	0	0	0	0	0	0	0	0	0	0	0	0	0
plate5G9.	021RFX4-86_ 1	20121	17084	0.849063	TRBV5-6		TRBJ2-7	CASSLGPRTPKGQYF	0.843	11401	TRAV39		TRAJ43	CAVENNNDMRF	0.871	5683						0	0	0	0	0	0	0	0	0	0	0	0	0	0	0	0	0	0	0	0	0	0	0	0	0	0	0	0
plate5H10.	021RFX4-86_ 1	19591	17640	0.900413	TRBV12-3		TRBJ1-2	CASSLRGLNYGYTF	0.914	8098	TRAV41		TRAJ30	CAVLNRDDKIIF	0.907	9542						0	0	0	0	0	0	0	0	0	0	0	0	0	0	0	0	0	0	0	0	0	0	0	0	0	0	0	0
plate5H11.	021RFX4-86_ 1	16818	14578	0.866809	TRBV12-3		TRBJ1-2	CASSLRGLNYGYTF	0.914	7637	TRAV41		TRAJ30	CAVLNRDDKIIF	0.889	6941						0	0	0	0	0	0	0	0	0	0	0	0	0	0	0	0	0	0	0	0	0	0	0	0	0	0	0	0
plate5H12.	021RFX4-86_ 1	17598	15095	0.857768	TRBV5-6		TRBJ2-7	CASSLGPRTPKGQYF	0.858	11440	TRAV39		TRAJ43	CAVENNNDMRF	0.868	3655						0	0	0	0	0	0	0	0	0	0	0	0	0	0	0	0	0	0	0	0	0	0	0	0	0	0	0	0
plate5H1.	021RFX4-86_ 1	17407	15785	0.906819	TRBV12-3		TRBJ1-2	CASSLRGLNYGYTF	0.909	8597	TRAV41		TRAJ30	CAVLNRDDKIIF	0.908	7188						0	0	0	0	0	0	0	0	0	0	0	0	0	0	0	0	0	0	0	0	0	0	0	0	0	0	0	0
plate5H2.	021RFX4-86_ 1	17969	16268	0.905337	TRBV12-3		TRBJ1-2	CASSLRGLNYGYTF	0.914	8988	TRAV41		TRAJ30	CAVLNRDDKIIF	0.901	7280						0	0	0	0	0	0	0	0	0	0	0	0	0	0	0	0	0	0	0	0	0	0	0	0	0	0	0	0
plate5H3.	021RFX4-86_ 1	17505	15698	0.896772	TRBV12-3		TRBJ1-2	CASSLRGLNYGYTF	0.903	8787	TRAV41		TRAJ30	CAVLNRDDKIIF	0.904	6911						0	0	0	0	0	0	0	0	0	0	0	0	0	0	0	0	0	0	0	0	0	0	0	0	0	0	0	0
plate5H4.	021RFX4-86_ 1	22119	19544	0.883584	TRBV6-5		TRBJ2-7	CASSYLAGHGEQYF	0.886	19544						0						0	0	0	0	0	0	0	0	0	0	0	0	0	0	0	0	0	0	0	0	0	0	0	0	0	0	0	0
plate5H5.	021RFX4-86_ 1	16473	14882	0.903418	TRBV12-3		TRBJ1-2	CASSLRGLNYGYTF	0.914	8268	TRAV41		TRAJ30	CAVLNRDDKIIF	0.897	6614						0	0	0	0	0	0	0	0	0	0	0	0	0	0	0	0	0	0	0	0	0	0	0	0	0	0	0	0
plate5H6.	021RFX4-86_ 1	14641	12900	0.881087	TRBV12-3		TRBJ1-2	CASSLRGLNYGYTF	0.909	8930	TRAV41		TRAJ30	CAVLNRDDKIIF	0.902	3970						0	0	0	0	0	0	0	0	0	0	0	0	0	0	0	0	0	0	0	0	0	0	0	0	0	0	0	0
plate5H7.	021RFX4-86_ 1	17328	15551	0.897449	TRBV12-3		TRBJ1-2	CASSLRGLNYGYTF	0.915	9582	TRAV41		TRAJ30	CAVLNRDDKIIF	0.899	5969						0	0	0	0	0	0	0	0	0	0	0	0	0	0	0	0	0	0	0	0	0	0	0	0	0	0	0	0
plate5H8.	021RFX4-86_ 1	15733	13778	0.875739	TRBV12-3		TRBJ1-2	CASSLRGLNYGYTF	0.892	7006	TRAV41		TRAJ30	CAVLNRDDKIIF	0.9	6772						0	0	0	0	0	0	0	0	0	0	0	0	0	0	0	0	0	0	0	0	0	0	0	0	0	0	0	0
plate5H9.	021RFX4-86_ 1	18692	16335	0.873903	TRBV12-3		TRBJ1-2	CASSLRGLNYGYTF	0.913	10052	TRAV41		TRAJ30	CAVLNRDDKIIF	0.891	6283						0	0	0	0	0	0	0	0	0	0	0	0	0	0	0	0	0	0	0	0	0	0	0	0	0	0	0	0
plate6A10.	021RFX4-95_ 1	22883	20615	0.900887	TRBV2		TRBJ2-7	CASSGQGSYEQYF	0.878	3738	TRAV9-2		TRAJ48	CALSSLWGEKLTF	0.46	8557	TRAV12-1		TRAJ45	CVVNMNFGGGADGLTF	0.447	8320	0	0	0	0	0	0	0	0	0	0	0	0	0	0	0	0	0	0	0	0	0	0	0	0	0	0	0
plate6A11.	021RFX4-95_ 1	29432	28930	0.982944	TRBV28		TRBJ1-2	CASSFLGTRNYGYTF	0.905	3801	TRAV26-2		TRAJ56		0.997	25129						0	0	0	0	0	0	0	0	0	0	0	0	0	0	0	0	0	0	0	0	0	0	0	0	0	0	0	0
plate6A12.	021RFX4-95_ 1	19333	17266	0.893084	TRBV2		TRBJ2-7	CASSGQGSYEQYF	0.891	5675	TRAV9-2		TRAJ48	CALSSLWGEKLTF	0.546	7075	TRAV12-1		TRAJ45	CVVNMNFGGGADGLTF	0.349	4516	0	0	0	0	0	0	0	0	0	0	0	0	0	0	0	0	0	0	0	0	0	0	0	0	0	0	0
plate6A1.	021RFX4-95_ 1	24616	22148	0.89974	TRBV6-2		TRBJ2-1	CASSSPGLRTLTQFF	0.913	19994	TRAV9-2		TRAJ41		0.85	1919	TRAV4		TRAJ33	CLVGGPDSNYQLIW	0.102	232	0	0	0	0	0	0	0	0	0	0	0	0	0	0	0	0	0	0	0	1	0	0	0	0	0	0	0
plate6A2.	021RFX4-95_ 1	23488	1286	0.0547514						0	TRAV8-6		TRAJ58		0.949	1286						0	0	0	0	0	0	0	0	0	0	0	0	0	0	0	0	0	0	0	0	0	0	0	0	0	0	0	0
plate6A3.	021RFX4-95_ 1	15052	8057	0.535278	TRBV28		TRBJ2-2	CASSFSGTRTGELFF	0.895	5249	TRAV3		TRAJ37	CAPGRGSSNTGKLIF	0.523	1645	TRAV12-2		TRAJ20	CAVMPNDYKLSF	0.37	1163	0	0	0	0	0	0	0	0	0	0	0	0	0	0	0	0	0	0	0	0	0	0	0	0	0	0	0
plate6A4.	021RFX4-95_ 1	19773	17718	0.89607	TRBV28		TRBJ2-2	CASSFSGTRTGELFF	0.897	8372	TRAV3		TRAJ37	CAPGRGSSNTGKLIF	0.61	6328	TRAV12-2		TRAJ20	CAVMPNDYKLSF	0.291	3018	0	0	0	0	0	0	0	0	0	0	0	0	0	0	0	0	0	0	0	0	0	0	0	0	0	0	0
plate6A5.	021RFX4-95_ 1	23961	21619	0.902258						0	TRAV8-2		TRAJ53	CAVSGGSNYKLTF	0.906	21619						0	0	0	0	0	0	0	0	0	0	0	0	0	0	0	0	0	0	0	0	0	0	0	0	0	0	0	0
plate6A6.	021RFX4-95_ 1	23823	20983	0.880787	TRBV2		TRBJ2-7	CASSGQGSYEQYF	0.876	14190	TRAV9-2		TRAJ48	CALSSLWGEKLTF	0.527	3983	TRAV12-1		TRAJ45	CVVNMNFGGGADGLTF	0.372	2810	0	0	0	0	0	0	0	0	0	0	0	0	0	0	0	0	0	0	0	0	0	0	0	0	0	0	0
plate6A7.	021RFX4-95_ 1	19151	16807	0.877604	TRBV12-3		TRBJ1-3	CASSNRAEGNTIYF	0.878	10010	TRAV9-2		TRAJ49	CALSDPGTGNQFYF	0.568	4366	TRAV34		TRAJ40	CGAPAATTSGTYKYIF	0.316	2431	0	0	0	0	0	0	0	0	0	0	0	0	0	0	0	0	0	0	0	0	0	0	0	0	0	0	0
plate6A8.	021RFX4-95_ 1	22124	19725	0.891566	TRBV2		TRBJ2-7	CASSGQGSYEQYF	0.879	6803	TRAV12-1		TRAJ45	CVVNMNFGGGADGLTF	0.476	6829	TRAV9-2		TRAJ48	CALSSLWGEKLTF	0.424	6093	0	0	0	0	0	0	0	0	0	0	0	0	0	0	0	0	0	0	0	0	0	0	0	0	0	0	0
plate6A9.	021RFX4-95_ 1	17017	13003	0.764118	TRBV6-2		TRBJ2-1	CASSSPGLRTLTQFF	0.91	7764	TRAV9-2		TRAJ41		0.654	3603	TRAV4		TRAJ33	CLVGGPDSNYQLIW	0.297	1636	0	0	0	0	0	0	0	0	0	0	0	0	0	0	0	0	0	0	0	0	0	0	0	0	0	0	0
plate6B10.	021RFX4-95_ 1	26924	6716	0.249443						0	TRAV3		TRAJ48	CAAXSFGNEKLTF	0.903	6716						0	0	0	0	0	0	0	0	0	0	0	0	0	0	0	0	0	0	0	0	0	0	0	0	0	0	0	0
plate6B11.	021RFX4-95_ 1	25705	23071	0.89753	TRBV2		TRBJ2-7	CASSGQGSYEQYF	0.883	5701	TRAV12-1		TRAJ45	CVVNMNFGGGADGLTF	0.464	8904	TRAV9-2		TRAJ48	CALSSLWGEKLTF	0.441	8466	0	0	0	0	0	0	0	0	0	0	0	0	0	0	0	0	0	0	0	0	0	0	0	0	0	0	0
plate6B12.	021RFX4-95_ 1	31370	25598	0.816003	TRBV11-1		TRBJ2-1	CASSFGGSSYNEQFF	0.807	22136	TRAV3		TRAJ48	CAAXSFGNEKLTF	0.901	3462						0	0	0	0	0	0	0	0	0	0	0	0	0	0	0	0	0	0	0	0	0	0	0	0	0	0	0	0
plate6B1.	021RFX4-95_ 1	23855	21507	0.901572	TRBV2		TRBJ2-7	CASSGQGSYEQYF	0.901	7022	TRAV9-2		TRAJ48	CALSSLWGEKLTF	0.458	7346	TRAV12-1		TRAJ45	CVVNMNFGGGADGLTF	0.445	7139	0	0	0	0	0	0	0	0	0	0	0	0	0	0	0	0	0	0	0	0	0	0	0	0	0	0	0
plate6B2.	021RFX4-95_ 1	30600	1923	0.0628431	TRBV19		TRBJ1-4	CASGPTGFNEKLFF	0.872	457	TRAV9-2		TRAJ22		0.964	1466						0	0	0	0	0	0	0	0	0	0	0	0	0	0	0	0	0	0	0	0	0	0	0	0	0	0	0	0
plate6B3.	021RFX4-95_ 1	29332	25598	0.872699	TRBV12-3		TRBJ1-3	CASSNRAEGNTIYF	0.875	21853	TRAV34		TRAJ40	CGAPAATTSGTYKYIF	0.479	2044	TRAV9-2		TRAJ49	CALSDPGTGNQFYF	0.398	1701	0	0	0	0	0	0	0	0	0	0	0	0	0	0	0	0	0	0	0	0	0	0	0	0	0	0	0
plate6B4.	021RFX4-95_ 1	21664	17692	0.816654	TRBV28		TRBJ2-7	CASSFLGRVVGEQYF	0.881	10023	TRAV20		TRAJ26	CAVQAGNYGQNFVF	0.713	6076	TRAV13-1		TRAJ26		0.187	1593	0	0	0	0	0	0	0	0	0	0	0	0	0	0	0	0	0	0	0	0	0	0	0	0	0	0	0
plate6B5.	021RFX4-95_ 1	23445	21049	0.897803	TRBV2		TRBJ2-7	CASSGQGSYEQYF	0.897	6802	TRAV12-1		TRAJ45	CVVNMNFGGGADGLTF	0.549	8697	TRAV9-2		TRAJ48	CALSSLWGEKLTF	0.35	5550	0	0	0	0	0	0	0	0	0	0	0	0	0	0	0	0	0	0	0	0	0	0	0	0	0	0	0
plate6B6.	021RFX4-95_ 1	27800	25140	0.904317	TRBV28		TRBJ2-2	CASSFSGTRTGELFF	0.901	5957	TRAV3		TRAJ37	CAPGRGSSNTGKLIF	0.708	14961	TRAV12-2		TRAJ20	CAVMPNDYKLSF	0.199	4222	0	0	0	0	0	0	0	0	0	0	0	0	0	0	0	0	0	0	0	0	0	0	0	0	0	0	0
plate6B7.	021RFX4-95_ 1	26042	23483	0.901736	TRBV2		TRBJ2-7	CASSGQGSYEQYF	0.897	3313	TRAV12-1		TRAJ45	CVVNMNFGGGADGLTF	0.566	12626	TRAV9-2		TRAJ48	CALSSLWGEKLTF	0.338	7544	0	0	0	0	0	0	0	0	0	0	0	0	0	0	0	0	0	0	0	0	0	0	0	0	0	0	0
plate6B8.	021RFX4-95_ 1	24138	12283	0.508866						0	TRAV3		TRAJ37	CAPGRGSSNTGKLIF	0.751	10229	TRAV12-2		TRAJ20	CAVMPNDYKLSF	0.15	2054	0	0	0	0	0	0	0	0	0	0	0	0	0	0	0	0	0	0	0	0	0	0	0	0	0	0	0
plate6B9.	021RFX4-95_ 1	19890	17833	0.896581	TRBV28		TRBJ2-2	CASSFSGTRTGELFF	0.902	10372	TRAV3		TRAJ37	CAPGRGSSNTGKLIF	0.578	4792	TRAV12-2		TRAJ20	CAVMPNDYKLSF	0.322	2669	0	0	0	0	0	0	0	0	0	0	0	0	0	0	0	0	0	0	0	0	0	0	0	0	0	0	0
plate6C10.	021RFX4-95_ 1	21279	18874	0.886978	TRBV2		TRBJ2-7	CASSGQGSYEQYF	0.892	6158	TRAV9-2		TRAJ48	CALSSLWGEKLTF	0.528	7509	TRAV12-1		TRAJ45	CVVNMNFGGGADGLTF	0.366	5207	0	0	0	0	0	0	0	0	0	0	0	0	0	0	0	0	0	0	0	0	0	0	0	0	0	0	0
plate6C11.	021RFX4-95_ 1	28696	27867	0.971111	TRBV28		TRBJ1-2	CASSFLGTRNYGYTF	0.903	6328	TRAV26-2		TRAJ56		0.994	21539						0	0	0	0	0	0	0	0	0	0	0	0	0	0	0	0	0	0	0	0	0	0	0	0	0	0	0	0
plate6C12.	021RFX4-95_ 1	30447	25970	0.852958	TRBV6-5		TRBJ1-1	CASSYRGGKAFF	0.886	25970						0						0	0	0	0	0	0	0	0	0	0	0	0	0	0	0	0	0	0	0	0	0	0	0	0	0	0	0	0
plate6C1.	021RFX4-95_ 1	25293	23865	0.943542	TRBV28		TRBJ1-2	CASSFLGTRNYGYTF	0.893	9717	TRAV26-2		TRAJ56		0.986	14148						0	0	0	0	0	0	0	0	0	0	0	0	0	0	0	0	0	0	0	0	0	0	0	0	0	0	0	0
plate6C2.	021RFX4-95_ 1	23596	21072	0.893033	TRBV2		TRBJ2-7	CASSGQGSYEQYF	0.893	6468	TRAV12-1		TRAJ45	CVVNMNFGGGADGLTF	0.508	8279	TRAV9-2		TRAJ48	CALSSLWGEKLTF	0.388	6325	0	0	0	0	0	0	0	0	0	0	0	0	0	0	0	0	0	0	0	0	0	0	0	0	0	0	0
plate6C3.	021RFX4-95_ 1	28261	7673	0.271505						0	TRAV3		TRAJ48	CAAXSFGNEKLTF	0.887	7673						0	0	0	0	0	0	0	0	0	0	0	0	0	0	0	0	0	0	0	0	0	0	0	0	0	0	0	0
plate6C4.	021RFX4-95_ 1	25431	22791	0.89619	TRBV2		TRBJ2-7	CASSGQGSYEQYF	0.886	4145	TRAV9-2		TRAJ48	CALSSLWGEKLTF	0.473	9806	TRAV12-1		TRAJ45	CVVNMNFGGGADGLTF	0.426	8840	0	0	0	0	0	0	0	0	0	0	0	0	0	0	0	0	0	0	0	0	0	0	0	0	0	0	0
plate6C5.	021RFX4-95_ 1	21460	19090	0.889562	TRBV28		TRBJ2-2	CASSFSGTRTGELFF	0.883	9936	TRAV3		TRAJ37	CAPGRGSSNTGKLIF	0.616	6253	TRAV12-2		TRAJ20	CAVMPNDYKLSF	0.286	2901	0	0	0	0	0	0	0	0	0	0	0	0	0	0	0	0	0	0	0	0	0	0	0	0	0	0	0
plate6C6.	021RFX4-95_ 1	36632	32796	0.895283	TRBV28		TRBJ1-2	CASSFLGTRNYGYTF	0.899	32588	TRAV13-2		TRAJ53	CAENPNSGGSNYKLTF	0.835	208						0	0	0	0	0	0	0	0	0	0	0	0	0	0	0	0	0	0	0	0	0	0	0	0	0	0	0	0
plate6C7.	021RFX4-95_ 1	23008	20219	0.878781	TRBV2		TRBJ2-7	CASSGQGSYEQYF	0.874	8226	TRAV12-1		TRAJ45	CVVNMNFGGGADGLTF	0.474	6428	TRAV9-2		TRAJ48	CALSSLWGEKLTF	0.411	5565	0	0	0	0	0	0	0	0	0	0	0	0	0	0	0	0	0	0	0	0	0	0	0	0	0	0	0
plate6C8.	021RFX4-95_ 1	23380	20986	0.897605	TRBV28		TRBJ2-2	CASSFSGTRTGELFF	0.901	11061	TRAV3		TRAJ37	CAPGRGSSNTGKLIF	0.636	7015	TRAV12-2		TRAJ20	CAVMPNDYKLSF	0.264	2910	0	0	0	0	0	0	0	0	0	0	0	0	0	0	0	0	0	0	0	0	0	0	0	0	0	0	0
plate6C9.	021RFX4-95_ 1	24417	23671	0.969448	TRBV28		TRBJ1-2	CASSFLGTRNYGYTF	0.909	6035	TRAV26-2		TRAJ56		0.993	17636						0	0	0	0	0	0	0	0	0	0	0	0	0	0	0	0	0	0	0	0	0	0	0	0	0	0	0	0
plate6D10.	021RFX4-95_ 1	22814	20231	0.88678	TRBV2		TRBJ2-7	CASSGQGSYEQYF	0.894	6307	TRAV12-1		TRAJ45	CVVNMNFGGGADGLTF	0.572	8982	TRAV9-2		TRAJ48	CALSSLWGEKLTF	0.314	4941	1	0	0	0	0	0	0	0	0	0	0	0	0	0	0	0	0	0	0	0	0	0	0	0	0	0	0
plate6D11.	021RFX4-95_ 1	25673	23225	0.904647	TRBV2		TRBJ2-7	CASSGQGSYEQYF	0.905	2781	TRAV12-1		TRAJ45	CVVNMNFGGGADGLTF	0.474	10692	TRAV9-2		TRAJ48	CALSSLWGEKLTF	0.432	9752	0	0	0	0	0	0	0	0	0	0	0	0	0	0	0	0	0	0	0	0	0	0	0	0	0	0	0
plate6D12.	021RFX4-95_ 1	22342	20015	0.895846	TRBV2		TRBJ2-7	CASSGQGSYEQYF	0.88	4632	TRAV12-1		TRAJ45	CVVNMNFGGGADGLTF	0.468	7965	TRAV9-2		TRAJ48	CALSSLWGEKLTF	0.436	7418	0	0	0	0	0	0	0	0	0	0	0	0	0	0	0	0	0	0	0	0	0	0	0	0	0	0	0
plate6D1.	021RFX4-95_ 1	28935	25852	0.893451	TRBV28		TRBJ2-2	CASSFSGTRTGELFF	0.907	8592	TRAV3		TRAJ37	CAPGRGSSNTGKLIF	0.676	12897	TRAV12-2		TRAJ20	CAVMPNDYKLSF	0.228	4363	0	0	0	0	0	0	0	0	0	0	0	0	0	0	0	0	0	0	0	0	0	0	0	0	0	0	0
plate6D2.	021RFX4-95_ 1	25866	23139	0.894572	TRBV2		TRBJ2-7	CASSGQGSYEQYF	0.893	3402	TRAV12-1		TRAJ45	CVVNMNFGGGADGLTF	0.557	12244	TRAV9-2		TRAJ48	CALSSLWGEKLTF	0.34	7493	0	0	0	0	0	0	0	0	0	0	0	0	0	0	0	0	0	0	0	0	0	0	0	0	0	0	0
plate6D3.	021RFX4-95_ 1	19342	0	0						0						0						0	0	0	0	0	0	0	0	0	0	0	0	0	0	0	0	0	0	0	0	0	0	0	0	0	0	0	0
plate6D4.	021RFX4-95_ 1	17261	9409	0.545102						0	TRAV26-1		TRAJ47	CIVRPPMEYGNKLVF	0.47	5578	TRAV3		TRAJ37	CAPGRGSSNTGKLIF	0.323	3831	0	0	0	0	0	0	0	0	0	0	0	0	0	0	0	0	0	0	0	0	0	0	0	0	0	0	0
plate6D5.	021RFX4-95_ 1	24315	21978	0.903886	TRBV2		TRBJ2-7	CASSGQGSYEQYF	0.893	2649	TRAV9-2		TRAJ48	CALSSLWGEKLTF	0.479	10211	TRAV12-1		TRAJ45	CVVNMNFGGGADGLTF	0.428	9118	0	0	0	0	0	0	0	0	0	0	0	0	0	0	0	0	0	0	0	0	0	0	0	0	0	0	0
plate6D6.	021RFX4-95_ 1	21230	19018	0.895808	TRBV28		TRBJ2-2	CASSFSGTRTGELFF	0.903	9360	TRAV3		TRAJ37	CAPGRGSSNTGKLIF	0.675	7261	TRAV12-2		TRAJ20	CAVMPNDYKLSF	0.223	2397	0	0	0	0	0	0	0	0	0	0	0	0	0	0	0	0	0	0	0	0	0	0	0	0	0	0	0
plate6D7.	021RFX4-95_ 1	22226	18188	0.818321	TRBV2		TRBJ2-7	CASSGQGSYEQYF	0.896	10137	TRAV12-1		TRAJ45	CVVNMNFGGGADGLTF	0.689	6248	TRAV9-2		TRAJ48	CALSSLWGEKLTF	0.198	1803	0	0	0	0	0	0	0	0	0	0	0	0	0	0	0	0	0	0	0	0	0	0	0	0	0	0	0
plate6D8.	021RFX4-95_ 1	1538	0	0						0						0						0	0	0	0	0	0	0	0	0	0	0	0	0	0	0	0	0	0	0	0	0	0	0	0	0	0	0	0
plate6D9.	021RFX4-95_ 1	2091	0	0						0						0						0	0	0	0	0	0	0	0	0	0	0	0	0	0	0	0	0	0	0	0	0	0	0	0	0	0	0	0
plate6E10.	021RFX4-95_ 1	28304	27189	0.960606	TRBV28		TRBJ1-2	CASSFLGTRNYGYTF	0.89	7804	TRAV26-2		TRAJ56		0.997	19385						0	0	0	0	0	0	0	0	0	0	0	0	0	0	0	0	0	0	0	0	0	0	0	0	0	0	0	0
plate6E11.	021RFX4-95_ 1	25080	22316	0.889793	TRBV2		TRBJ2-7	CASSGQGSYEQYF	0.889	7481	TRAV12-1		TRAJ45	CVVNMNFGGGADGLTF	0.451	7469	TRAV9-2		TRAJ48	CALSSLWGEKLTF	0.445	7366	0	0	0	0	0	0	0	0	0	0	0	0	0	0	0	0	0	0	0	0	0	0	0	0	0	0	0
plate6E12.	021RFX4-95_ 1	24774	21655	0.874102	TRBV12-3		TRBJ1-3	CASSNRAEGNTIYF	0.877	17565	TRAV34		TRAJ40	CGAPAATTSGTYKYIF	0.519	2412	TRAV9-2		TRAJ49	CALSDPGTGNQFYF	0.361	1678	0	0	0	0	0	0	0	0	0	0	0	0	0	0	0	0	0	0	0	0	0	0	0	0	0	0	0
plate6E1.	021RFX4-95_ 1	25800	22956	0.889767	TRBV2		TRBJ2-7	CASSGQGSYEQYF	0.904	2307	TRAV12-1		TRAJ45	CVVNMNFGGGADGLTF	0.537	12281	TRAV9-2		TRAJ48	CALSSLWGEKLTF	0.366	8368	0	0	0	0	0	0	0	0	0	0	0	0	0	0	0	0	0	0	0	0	0	0	0	0	0	0	0
plate6E2.	021RFX4-95_ 1	21697	19337	0.891229	TRBV28		TRBJ2-2	CASSFSGTRTGELFF	0.895	7107	TRAV3		TRAJ37	CAPGRGSSNTGKLIF	0.607	8289	TRAV12-2		TRAJ20	CAVMPNDYKLSF	0.288	3941	0	0	0	0	0	0	0	0	0	0	0	0	0	0	0	0	0	0	0	0	0	0	0	0	0	0	0
plate6E3.	021RFX4-95_ 1	32711	9660	0.295314						0	TRAV3		TRAJ48	CAAXSFGNEKLTF	0.892	9660						0	0	0	0	0	0	0	0	0	0	0	0	0	0	0	0	0	0	0	0	0	0	0	0	0	0	0	0
plate6E4.	021RFX4-95_ 1	27909	23518	0.842667	TRBV5-1		TRBJ2-3	CASSLSDTTDTQYF	0.825	18625	TRAV27		TRAJ37		0.941	4892						0	0	0	0	0	0	0	0	0	0	0	0	0	0	0	0	0	0	0	0	0	0	0	0	0	0	0	0
plate6E5.	021RFX4-95_ 1	26303	25292	0.961563	TRBV28		TRBJ1-2	CASSFLGTRNYGYTF	0.901	7689	TRAV26-2		TRAJ56		0.993	17603						0	0	0	0	0	0	0	0	0	0	0	0	0	0	0	0	0	0	0	0	0	0	0	0	0	0	0	0
plate6E6.	021RFX4-95_ 1	25712	22930	0.891801	TRBV2		TRBJ2-7	CASSGQGSYEQYF	0.886	7861	TRAV12-1		TRAJ45	CVVNMNFGGGADGLTF	0.554	9307	TRAV9-2		TRAJ48	CALSSLWGEKLTF	0.343	5762	0	0	0	0	0	0	0	0	0	0	0	0	0	0	0	0	0	0	0	0	0	0	0	0	0	0	0
plate6E7.	021RFX4-95_ 1	21650	19094	0.88194	TRBV28		TRBJ2-2	CASSFSGTRTGELFF	0.893	9632	TRAV3		TRAJ37	CAPGRGSSNTGKLIF	0.579	6234	TRAV12-2		TRAJ20	CAVMPNDYKLSF	0.299	3228	0	0	0	0	0	0	0	0	0	0	0	0	0	0	0	0	0	0	0	0	0	0	0	0	0	0	0
plate6E8.	021RFX4-95_ 1	24266	21662	0.892689	TRBV2		TRBJ2-7	CASSGQGSYEQYF	0.88	3741	TRAV12-1		TRAJ45	CVVNMNFGGGADGLTF	0.494	9872	TRAV9-2		TRAJ48	CALSSLWGEKLTF	0.402	8049	0	0	0	0	0	0	0	0	0	0	0	0	0	0	0	0	0	0	0	0	0	0	0	0	0	0	0
plate6E9.	021RFX4-95_ 1	23666	21024	0.888363	TRBV28		TRBJ2-2	CASSFSGTRTGELFF	0.902	9655	TRAV3		TRAJ37	CAPGRGSSNTGKLIF	0.684	8832	TRAV12-2		TRAJ20	CAVMPNDYKLSF	0.196	2537	0	0	0	0	0	0	0	0	0	0	0	0	0	0	0	0	0	0	0	0	0	0	0	0	0	0	0
plate6F10.	021RFX4-95_ 1	21639	19729	0.911733	TRBV28		TRBJ2-2	CASSFSGTRTGELFF	0.916	4720	TRAV3		TRAJ37	CAPGRGSSNTGKLIF	0.666	10948	TRAV12-2		TRAJ20	CAVMPNDYKLSF	0.247	4061	0	0	0	0	0	0	0	0	0	0	0	0	0	0	0	0	0	0	0	0	0	0	0	0	0	0	0
plate6F11.	021RFX4-95_ 1	25312	24145	0.953895	TRBV28		TRBJ1-2	CASSFLGTRNYGYTF	0.901	9547	TRAV26-2		TRAJ56		0.996	14598						0	0	0	0	0	0	0	0	0	0	0	0	0	0	0	0	0	0	0	0	0	0	0	0	0	0	0	0
plate6F12.	021RFX4-95_ 1	378	0	0						0						0						0	0	0	0	0	0	0	0	0	0	0	0	0	0	0	0	0	0	0	0	0	0	0	0	0	0	0	0
plate6F1.	021RFX4-95_ 1	24810	22251	0.896856	TRBV2		TRBJ2-7	CASSGQGSYEQYF	0.9	7492	TRAV12-1		TRAJ45	CVVNMNFGGGADGLTF	0.555	9144	TRAV9-2		TRAJ48	CALSSLWGEKLTF	0.341	5615	0	0	0	0	0	0	0	0	0	0	0	0	0	0	0	0	0	0	0	0	0	0	0	0	0	0	0
plate6F2.	021RFX4-95_ 1	2630	1350	0.513308	TRBV2		TRBJ2-7	CASSGQGSYEQYF	0.894	1350						0						0	0	0	0	0	0	0	0	0	0	0	0	0	0	0	0	0	0	0	0	0	0	0	0	0	0	0	0
plate6F3.	021RFX4-95_ 1	21301	19148	0.898925	TRBV2		TRBJ2-7	CASSGQGSYEQYF	0.898	3051	TRAV12-1		TRAJ45	CVVNMNFGGGADGLTF	0.499	8928	TRAV9-2		TRAJ48	CALSSLWGEKLTF	0.401	7169	0	0	0	0	0	0	0	0	0	0	0	0	0	0	0	0	0	0	0	0	0	0	0	0	0	0	0
plate6F4.	021RFX4-95_ 1	22948	20775	0.905308	TRBV2		TRBJ2-7	CASSGQGSYEQYF	0.9	4103	TRAV12-1		TRAJ45	CVVNMNFGGGADGLTF	0.536	9843	TRAV9-2		TRAJ48	CALSSLWGEKLTF	0.371	6829	0	0	0	0	0	0	0	0	0	0	0	0	0	0	0	0	0	0	0	0	0	0	0	0	0	0	0
plate6F5.	021RFX4-95_ 1	20463	18452	0.901725	TRBV28		TRBJ2-2	CASSFSGTRTGELFF	0.897	6630	TRAV3		TRAJ37	CAPGRGSSNTGKLIF	0.561	7300	TRAV12-2		TRAJ20	CAVMPNDYKLSF	0.347	4522	0	0	0	0	0	0	0	0	0	0	0	0	0	0	0	0	0	0	0	0	0	0	0	0	0	0	0
plate6F6.	021RFX4-95_ 1	23272	21017	0.903102	TRBV2		TRBJ2-7	CASSGQGSYEQYF	0.897	4027	TRAV12-1		TRAJ45	CVVNMNFGGGADGLTF	0.475	8897	TRAV9-2		TRAJ48	CALSSLWGEKLTF	0.432	8093	0	0	0	0	0	0	0	0	0	0	0	0	0	0	0	0	0	0	0	0	0	0	0	0	0	0	0
plate6F7.	021RFX4-95_ 1	22246	20181	0.907174	TRBV28		TRBJ2-2	CASSFSGTRTGELFF	0.915	5801	TRAV3		TRAJ37	CAPGRGSSNTGKLIF	0.678	10754	TRAV12-2		TRAJ20	CAVMPNDYKLSF	0.228	3626	0	0	0	0	0	0	0	0	0	0	0	0	0	0	0	0	0	0	0	0	0	0	0	0	0	0	0
plate6F8.	021RFX4-95_ 1	25037	22686	0.906099	TRBV28		TRBJ2-2	CASSFSGTRTGELFF	0.916	4383	TRAV3		TRAJ37	CAPGRGSSNTGKLIF	0.719	14499	TRAV12-2		TRAJ20	CAVMPNDYKLSF	0.188	3804	0	0	0	0	0	0	0	0	0	0	0	0	0	0	0	0	0	0	0	0	0	0	0	0	0	0	0
plate6F9.	021RFX4-95_ 1	19467	17560	0.902039	TRBV28		TRBJ2-2	CASSFSGTRTGELFF	0.905	9923	TRAV3		TRAJ37	CAPGRGSSNTGKLIF	0.634	5349	TRAV12-2		TRAJ20	CAVMPNDYKLSF	0.271	2288	0	0	0	0	0	0	0	0	0	0	0	0	0	0	0	0	0	0	0	0	0	0	0	0	0	0	0
plate6G10.	021RFX4-95_ 1	1862	0	0						0						0						0	0	0	0	0	0	0	0	0	0	0	0	0	0	0	0	0	0	0	0	0	0	0	0	0	0	0	0
plate6G11.	021RFX4-95_ 1	30496	26899	0.88205	TRBV28		TRBJ1-2	CASSFLGTRDHGYTF	0.896	22779	TRAV12-2		TRAJ28	CAVNWGGNSGAGSYQLTF	0.841	4120						0	0	0	0	0	0	0	0	0	0	0	0	0	0	0	0	0	0	0	0	0	0	0	0	0	0	0	0
plate6G12.	021RFX4-95_ 1	26742	24191	0.904607	TRBV28		TRBJ2-2	CASSFSGTRTGELFF	0.903	5132	TRAV3		TRAJ37	CAPGRGSSNTGKLIF	0.784	16485	TRAV12-2		TRAJ20	CAVMPNDYKLSF	0.122	2574	0	0	0	0	0	0	0	0	0	0	0	0	0	0	0	0	0	0	0	0	0	0	0	0	0	0	0
plate6G1.	021RFX4-95_ 1	28158	26473	0.940159	TRBV28		TRBJ1-2	CASSFLGTRNYGYTF	0.907	13873	TRAV26-2		TRAJ56		0.871	11157	TRAV13-2		TRAJ53	CAENPNSGGSNYKLTF	0.112	1443	0	0	0	0	0	0	0	0	0	0	0	0	0	0	0	0	0	0	0	0	0	0	0	0	0	0	0
plate6G2.	021RFX4-95_ 1	24525	21842	0.890601	TRBV2		TRBJ2-7	CASSGQGSYEQYF	0.889	4019	TRAV12-1		TRAJ45	CVVNMNFGGGADGLTF	0.521	10416	TRAV9-2		TRAJ48	CALSSLWGEKLTF	0.37	7407	0	0	0	0	0	0	0	0	0	0	0	0	0	0	0	0	0	0	0	0	0	0	0	0	0	0	0
plate6G3.	021RFX4-95_ 1	28180	27613	0.979879	TRBV28		TRBJ1-2	CASSFLGTRNYGYTF	0.903	3908	TRAV26-2		TRAJ56		0.995	23705						0	0	0	0	0	0	0	0	0	0	0	0	0	0	0	0	0	0	0	0	0	0	0	0	0	0	0	0
plate6G4.	021RFX4-95_ 1	30090	26464	0.879495	TRBV28		TRBJ1-2	CASSFLGTRDHGYTF	0.887	23562	TRAV12-2		TRAJ28	CAVNWGGNSGAGSYQLTF	0.668	2243	TRAV12-1		TRAJ42	CVPXGGSQGNLIF	0.196	659	0	0	0	0	0	0	0	0	0	0	0	0	0	0	0	0	0	0	0	0	0	0	0	0	0	0	0
plate6G5.	021RFX4-95_ 1	2008	649	0.323207	TRBV7-6		TRBJ2-5	CASSIQETQYF	0.843	649						0						0	0	0	0	0	0	0	0	0	0	0	0	0	0	0	0	0	0	0	0	0	0	0	0	0	0	0	0
plate6G6.	021RFX4-95_ 1	34012	30475	0.896007	TRBV20-1		TRBJ2-1	CSASRQGGRNEQFF	0.904	30475						0						0	0	0	0	0	0	0	0	0	0	0	0	0	0	0	0	0	0	0	0	0	0	0	0	0	0	0	0
plate6G7.	021RFX4-95_ 1	22431	20288	0.904463	TRBV28		TRBJ2-2	CASSFSGTRTGELFF	0.91	7357	TRAV3		TRAJ37	CAPGRGSSNTGKLIF	0.621	8861	TRAV12-2		TRAJ20	CAVMPNDYKLSF	0.285	4070	0	0	0	0	0	0	0	0	0	0	0	0	0	0	0	0	0	0	0	0	0	0	0	0	0	0	0
plate6G8.	021RFX4-95_ 1	22228	19941	0.897112	TRBV2		TRBJ2-7	CASSGQGSYEQYF	0.882	4445	TRAV12-1		TRAJ45	CVVNMNFGGGADGLTF	0.552	9473	TRAV9-2		TRAJ48	CALSSLWGEKLTF	0.351	6023	0	0	0	0	0	0	0	0	0	0	0	0	0	0	0	0	0	0	0	0	0	0	0	0	0	0	0
plate6G9.	021RFX4-95_ 1	16067	11653	0.725275	TRBV28		TRBJ2-2	CASSFSGTRTGELFF	0.907	5581	TRAV3		TRAJ37	CAPGRGSSNTGKLIF	0.665	4454	TRAV12-2		TRAJ20	CAVMPNDYKLSF	0.241	1618	0	0	0	0	0	0	0	0	0	0	0	0	0	0	0	0	0	0	0	0	0	0	0	0	0	0	0
plate6H10.	021RFX4-95_ 1	21391	19315	0.90295	TRBV28		TRBJ2-2	CASSFSGTRTGELFF	0.908	7787	TRAV3		TRAJ37	CAPGRGSSNTGKLIF	0.591	7538	TRAV12-2		TRAJ20	CAVMPNDYKLSF	0.313	3990	0	0	0	0	0	0	0	0	0	0	0	0	0	0	0	0	0	0	0	0	0	0	0	0	0	0	0
plate6H11.	021RFX4-95_ 1	18517	16381	0.884647	TRBV28		TRBJ2-2	CASSFSGTRTGELFF	0.908	5434	TRAV3		TRAJ37	CAPGRGSSNTGKLIF	0.649	7862	TRAV12-2		TRAJ20	CAVMPNDYKLSF	0.254	3085	0	0	0	0	0	0	0	0	0	0	0	0	0	0	0	0	0	0	0	0	0	0	0	0	0	0	0
plate6H12.	021RFX4-95_ 1	21701	19544	0.900604	TRBV2		TRBJ2-7	CASSGQGSYEQYF	0.907	9621	TRAV9-2		TRAJ48	CALSSLWGEKLTF	0.513	5686	TRAV12-1		TRAJ45	CVVNMNFGGGADGLTF	0.382	4237	0	0	0	0	0	0	0	0	0	0	0	0	0	0	0	0	0	0	0	0	0	0	0	0	0	0	0
plate6H1.	021RFX4-95_ 1	27147	24568	0.904999	TRBV28		TRBJ2-2	CASSFSGTRTGELFF	0.911	6996	TRAV3		TRAJ37	CAPGRGSSNTGKLIF	0.709	13779	TRAV12-2		TRAJ20	CAVMPNDYKLSF	0.195	3793	0	0	0	0	0	0	0	0	0	0	0	0	0	0	0	0	0	0	0	0	0	0	0	0	0	0	0
plate6H2.	021RFX4-95_ 1	25682	23149	0.901371	TRBV28		TRBJ2-2	CASSFSGTRTGELFF	0.904	5637	TRAV3		TRAJ37	CAPGRGSSNTGKLIF	0.717	13920	TRAV12-2		TRAJ20	CAVMPNDYKLSF	0.185	3592	0	0	0	0	0	0	0	0	0	0	0	0	0	0	0	0	0	0	0	0	0	0	0	0	0	0	0
plate6H3.	021RFX4-95_ 1	26422	23452	0.887594	TRBV28		TRBJ2-2	CASSFSGTRTGELFF	0.907	5521	TRAV3		TRAJ37	CAPGRGSSNTGKLIF	0.731	14839	TRAV12-2		TRAJ20	CAVMPNDYKLSF	0.152	3092	0	0	0	0	0	0	0	0	0	0	0	0	0	0	0	0	0	0	0	0	0	0	0	0	0	0	0
plate6H4.	021RFX4-95_ 1	747	0	0						0						0						0	0	0	0	0	0	0	0	0	0	0	0	0	0	0	0	0	0	0	0	0	0	0	0	0	0	0	0
plate6H5.	021RFX4-95_ 1	20874	18853	0.903181	TRBV2		TRBJ2-7	CASSGQGSYEQYF	0.895	1989	TRAV9-2		TRAJ48	CALSSLWGEKLTF	0.46	8584	TRAV12-1		TRAJ45	CVVNMNFGGGADGLTF	0.444	8280	0	0	0	0	0	0	0	0	0	0	0	0	0	0	0	0	0	0	0	0	0	0	0	0	0	0	0
plate6H6.	021RFX4-95_ 1	20895	18797	0.899593	TRBV28		TRBJ2-2	CASSFSGTRTGELFF	0.905	8684	TRAV3		TRAJ37	CAPGRGSSNTGKLIF	0.665	7458	TRAV12-2		TRAJ20	CAVMPNDYKLSF	0.237	2655	0	0	0	0	0	0	0	0	0	0	0	0	0	0	0	0	0	0	0	0	0	0	0	0	0	0	0
plate6H7.	021RFX4-95_ 1	20685	18377	0.888422	TRBV2		TRBJ2-7	CASSGQGSYEQYF	0.891	5098	TRAV12-1		TRAJ45	CVVNMNFGGGADGLTF	0.527	7864	TRAV9-2		TRAJ48	CALSSLWGEKLTF	0.363	5415	0	0	0	0	0	0	0	0	0	0	0	0	0	0	0	0	0	0	0	0	0	0	0	0	0	0	0
plate6H8.	021RFX4-95_ 1	21165	18855	0.890858	TRBV2		TRBJ2-7	CASSGQGSYEQYF	0.905	7032	TRAV9-2		TRAJ48	CALSSLWGEKLTF	0.48	6332	TRAV12-1		TRAJ45	CVVNMNFGGGADGLTF	0.416	5491	0	0	0	0	0	0	0	0	0	0	0	0	0	0	0	0	0	0	0	0	0	0	0	0	0	0	0
plate6H9.	021RFX4-95_ 1	19290	17340	0.898911	TRBV28		TRBJ2-2	CASSFSGTRTGELFF	0.906	6743	TRAV3		TRAJ37	CAPGRGSSNTGKLIF	0.605	7127	TRAV12-2		TRAJ20	CAVMPNDYKLSF	0.294	3470	0	0	0	0	0	0	0	0	0	0	0	0	0	0	0	0	0	0	0	0	0	0	0	0	0	0	0
plate8A10.	948RFX4-86_ 1	14455	12584	0.870564	TRBV4-2		TRBJ2-5	CASSQEGGKETQYF	0.857	7964	TRAV2		TRAJ11	CAGPSGYSTLTF	0.757	3809	TRAV6		TRAJ34	CALDRGTDKLIF	0.161	811	0	0	0	0	0	0	0	0	0	0	0	0	0	0	0	0	0	0	0	0	0	0	0	0	0	0	0
plate8A11.	948RFX4-86_ 1	19162	16568	0.864628	TRBV4-2		TRBJ2-5	CASSQEGGKETQYF	0.85	11145	TRAV2		TRAJ11	CAGPSGYSTLTF	0.772	4580	TRAV6		TRAJ34	CALDRGTDKLIF	0.142	843	0	0	0	0	0	0	0	0	0	0	0	0	0	0	0	0	0	0	0	0	0	0	0	0	0	0	0
plate8A12.	948RFX4-86_ 1	197	0	0						0						0						0	0	0	0	0	0	0	0	0	0	0	0	0	0	0	0	0	0	0	0	0	0	0	0	0	0	0	0
plate8A1.	948RFX4-86_ 1	19873	17396	0.875359	TRBV4-2		TRBJ2-5	CASSQEGGKETQYF	0.858	10411	TRAV2		TRAJ11	CAGPSGYSTLTF	0.742	5668	TRAV6		TRAJ34	CALDRGTDKLIF	0.171	1310	0	0	0	0	0	0	0	0	0	0	0	0	0	0	0	0	0	0	0	1	1	0	0	0	0	0	0
plate8A2.	948RFX4-86_ 1	18070	15646	0.865855	TRBV4-2		TRBJ2-5	CASSQEGGKETQYF	0.849	9866	TRAV2		TRAJ11	CAGPSGYSTLTF	0.727	4602	TRAV6		TRAJ34	CALDRGTDKLIF	0.186	1178	0	0	0	0	0	0	0	0	0	0	0	0	0	0	0	0	0	0	0	0	0	0	0	0	0	0	0
plate8A3.	948RFX4-86_ 1	18377	16011	0.871252	TRBV4-2		TRBJ2-5	CASSQEGGKETQYF	0.857	9263	TRAV2		TRAJ11	CAGPSGYSTLTF	0.765	5697	TRAV6		TRAJ34	CALDRGTDKLIF	0.141	1051	0	0	0	0	0	0	0	0	0	0	0	0	0	0	0	0	0	0	0	0	0	0	0	0	0	0	0
plate8A4.	948RFX4-86_ 1	19458	16864	0.866687	TRBV4-2		TRBJ2-5	CASSQEGGKETQYF	0.848	10608	TRAV2		TRAJ11	CAGPSGYSTLTF	0.791	5408	TRAV6		TRAJ34	CALDRGTDKLIF	0.124	848	0	0	0	0	0	0	0	0	0	0	0	0	0	0	0	0	0	0	0	0	0	0	0	0	0	0	0
plate8A5.	948RFX4-86_ 1	17216	14935	0.867507	TRBV4-2		TRBJ2-5	CASSQEGGKETQYF	0.857	9182	TRAV2		TRAJ11	CAGPSGYSTLTF	0.745	4718	TRAV6		TRAJ34	CALDRGTDKLIF	0.163	1035	0	0	0	0	0	0	0	0	0	0	0	0	0	0	0	0	0	0	0	0	0	0	0	0	0	0	0
plate8A6.	948RFX4-86_ 1	20535	17681	0.861018	TRBV4-2		TRBJ2-5	CASSQEGGKETQYF	0.842	11224	TRAV2		TRAJ11	CAGPSGYSTLTF	0.751	5278	TRAV6		TRAJ34	CALDRGTDKLIF	0.167	1179	0	0	0	0	0	0	0	0	0	0	0	0	0	0	0	0	0	0	0	0	0	0	0	0	0	0	0
plate8A7.	948RFX4-86_ 1	18543	16105	0.868522	TRBV4-2		TRBJ2-5	CASSQEGGKETQYF	0.853	10055	TRAV2		TRAJ11	CAGPSGYSTLTF	0.794	5238	TRAV6		TRAJ34	CALDRGTDKLIF	0.123	812	0	0	0	0	0	0	0	0	0	0	0	0	0	0	0	0	0	0	0	0	0	0	0	0	0	0	0
plate8A8.	948RFX4-86_ 1	18587	797	0.0428794						0	TRAV21		TRAJ56		0.918	797						0	0	0	0	0	0	0	0	0	0	0	0	0	0	0	0	0	0	0	0	0	0	0	0	0	0	0	0
plate8A9.	948RFX4-86_ 1	15191	10906	0.717925	TRBV7-6		TRBJ2-2	CASSLVSEIGGSTNTGELFF	0.802	10185	TRAV21		TRAJ56		0.851	721						0	0	0	0	0	0	0	0	0	0	0	0	0	0	0	0	0	0	0	0	0	0	0	0	0	0	0	0
plate8B10.	948RFX4-86_ 1	700	0	0						0						0						0	0	0	0	0	0	0	0	0	0	0	0	0	0	0	0	0	0	0	0	0	0	0	0	0	0	0	0
plate8B11.	948RFX4-86_ 1	16520	14100	0.853511	TRBV4-2		TRBJ2-5	CASSQEGGKETQYF	0.835	9221	TRAV2		TRAJ11	CAGPSGYSTLTF	0.767	4149	TRAV6		TRAJ34	CALDRGTDKLIF	0.135	730	0	0	0	0	0	0	0	0	0	0	0	0	0	0	0	0	0	0	0	0	0	0	0	0	0	0	0
plate8B12.	948RFX4-86_ 1	14781	12862	0.870171	TRBV4-2		TRBJ2-5	CASSQEGGKETQYF	0.865	8981	TRAV2		TRAJ11	CAGPSGYSTLTF	0.689	2924	TRAV6		TRAJ34	CALDRGTDKLIF	0.225	957	0	0	0	0	0	0	0	0	0	0	0	0	0	0	0	0	0	0	0	0	0	0	0	0	0	0	0
plate8B1.	948RFX4-86_ 1	854	1	0.00117096						0						0						0	0	0	0	0	0	0	0	0	0	0	0	0	0	0	0	0	0	0	0	0	0	0	0	0	0	0	0
plate8B2.	948RFX4-86_ 1	16492	14349	0.870058	TRBV4-2		TRBJ2-5	CASSQEGGKETQYF	0.861	9115	TRAV2		TRAJ11	CAGPSGYSTLTF	0.754	4353	TRAV6		TRAJ34	CALDRGTDKLIF	0.152	881	0	0	0	0	0	0	0	0	0	0	0	0	0	0	0	0	0	0	0	0	0	0	0	0	0	0	0
plate8B3.	948RFX4-86_ 1	18564	16322	0.879229	TRBV4-2		TRBJ2-5	CASSQEGGKETQYF	0.856	9164	TRAV2		TRAJ11	CAGPSGYSTLTF	0.766	5967	TRAV6		TRAJ34	CALDRGTDKLIF	0.152	1191	0	0	0	0	0	0	0	0	0	0	0	0	0	0	0	0	0	0	0	0	0	0	0	0	0	0	0
plate8B4.	948RFX4-86_ 1	21874	19647	0.89819	TRBV20-1		TRBJ2-7	CSAGSGRAYEQYF	0.904	14508	TRAV22		TRAJ12	CAVEDSSYKLIF	0.897	5139						0	0	0	0	0	0	0	0	0	0	0	0	0	0	0	0	0	0	0	0	0	0	0	0	0	0	0	0
plate8B5.	948RFX4-86_ 1	17938	15666	0.873342	TRBV4-2		TRBJ2-5	CASSQEGGKETQYF	0.859	9341	TRAV2		TRAJ11	CAGPSGYSTLTF	0.791	5518	TRAV6		TRAJ34	CALDRGTDKLIF	0.115	807	0	0	0	0	0	0	0	0	0	0	0	0	0	0	0	0	0	0	0	0	0	0	0	0	0	0	0
plate8B6.	948RFX4-86_ 1	18193	15803	0.868631	TRBV4-2		TRBJ2-5	CASSQEGGKETQYF	0.855	9839	TRAV2		TRAJ11	CAGPSGYSTLTF	0.75	4886	TRAV6		TRAJ34	CALDRGTDKLIF	0.165	1078	0	0	0	0	0	0	0	0	0	0	0	0	0	0	0	0	0	0	0	0	0	0	0	0	0	0	0
plate8B7.	948RFX4-86_ 1	16592	14545	0.876627	TRBV4-2		TRBJ2-5	CASSQEGGKETQYF	0.858	8338	TRAV2		TRAJ11	CAGPSGYSTLTF	0.693	4700	TRAV6		TRAJ34	CALDRGTDKLIF	0.222	1507	0	0	0	0	0	0	0	0	0	0	0	0	0	0	0	0	0	0	0	0	0	0	0	0	0	0	0
plate8B8.	948RFX4-86_ 1	16097	14142	0.878549	TRBV4-2		TRBJ2-5	CASSQEGGKETQYF	0.859	7485	TRAV2		TRAJ11	CAGPSGYSTLTF	0.759	5527	TRAV6		TRAJ34	CALDRGTDKLIF	0.155	1130	0	0	0	0	0	0	0	0	0	0	0	0	0	0	0	0	0	0	0	0	0	0	0	0	0	0	0
plate8B9.	948RFX4-86_ 1	14044	12152	0.865281	TRBV4-2		TRBJ2-5	CASSQEGGKETQYF	0.854	7688	TRAV2		TRAJ11	CAGPSGYSTLTF	0.772	3803	TRAV6		TRAJ34	CALDRGTDKLIF	0.134	661	0	0	0	0	0	0	0	0	0	0	0	0	0	0	0	0	0	0	0	0	0	0	0	0	0	0	0
plate8C10.	948RFX4-86_ 1	19288	16899	0.876141	TRBV4-2		TRBJ2-5	CASSQEGGKETQYF	0.855	9955	TRAV2		TRAJ11	CAGPSGYSTLTF	0.751	5672	TRAV6		TRAJ34	CALDRGTDKLIF	0.168	1272	0	0	0	0	0	0	0	0	0	0	0	0	0	0	0	0	0	0	0	0	0	0	0	0	0	0	0
plate8C11.	948RFX4-86_ 1	17682	14954	0.845719	TRBV4-2		TRBJ2-2	CASSQGAKREPGELFF	0.828	11508	TRAV8-6		TRAJ43	CAVSLYNNNDMRF	0.5	1821	TRAV9-2		TRAJ53		0.446	1625	0	0	0	0	0	0	0	0	0	0	0	0	0	0	0	0	0	0	0	0	0	0	0	0	0	0	0
plate8C12.	948RFX4-86_ 1	25466	22042	0.865546	TRBV4-2		TRBJ2-5	CASSQEGGKETQYF	0.857	17463	TRAV2		TRAJ11	CAGPSGYSTLTF	0.915	4579						0	0	0	0	0	0	0	0	0	0	0	0	0	0	0	0	0	0	0	0	0	0	0	0	0	0	0	0
plate8C1.	948RFX4-86_ 1	23913	20814	0.870405	TRBV4-2		TRBJ2-5	CASSQEGGKETQYF	0.851	12873	TRAV2		TRAJ11	CAGPSGYSTLTF	0.776	6737	TRAV6		TRAJ34	CALDRGTDKLIF	0.138	1204	0	0	0	0	0	0	0	0	0	0	0	0	0	0	0	0	0	0	0	0	0	0	0	0	0	0	0
plate8C2.	948RFX4-86_ 1	582	0	0						0						0						0	0	0	0	0	0	0	0	0	0	0	0	0	0	0	0	0	0	0	0	0	0	0	0	0	0	0	0
plate8C3.	948RFX4-86_ 1	1427	0	0						0						0						0	0	0	0	0	0	0	0	0	0	0	0	0	0	0	0	0	0	0	0	0	0	0	0	0	0	0	0
plate8C4.	948RFX4-86_ 1	22301	17538	0.786422	TRBV7-6		TRBJ2-2	CASSLVSEIGGSTNTGELFF	0.801	16770	TRAV21		TRAJ56		0.948	768						0	0	0	0	0	0	0	0	0	0	0	0	0	0	0	0	0	0	0	0	0	0	0	0	0	0	0	0
plate8C5.	948RFX4-86_ 1	19805	15179	0.766423	TRBV7-6		TRBJ2-2	CASSLVSEIGGSTNTGELFF	0.8	12197	TRAV21		TRAJ56		0.909	2982						0	0	0	0	0	0	0	0	0	0	0	0	0	0	0	0	0	0	0	0	0	0	0	0	0	0	0	0
plate8C6.	948RFX4-86_ 1	27900	24556	0.880143	TRBV20-1		TRBJ1-2	CSAPAPTQDGYTF	0.89	20440	TRAV9-2		TRAJ29	CALRRNSGNTPLVF	0.883	4116						0	0	0	0	0	0	0	0	0	0	0	0	0	0	0	0	0	0	0	0	0	0	0	0	0	0	0	0
plate8C7.	948RFX4-86_ 1	17900	15619	0.87257	TRBV4-2		TRBJ2-5	CASSQEGGKETQYF	0.861	9524	TRAV2		TRAJ11	CAGPSGYSTLTF	0.705	4739	TRAV6		TRAJ34	CALDRGTDKLIF	0.201	1356	0	0	0	0	0	0	0	0	0	0	0	0	0	0	0	0	0	0	0	0	0	0	0	0	0	0	0
plate8C8.	948RFX4-86_ 1	20424	17578	0.860654	TRBV4-2		TRBJ2-5	CASSQEGGKETQYF	0.842	10414	TRAV2		TRAJ11	CAGPSGYSTLTF	0.77	6125	TRAV6		TRAJ34	CALDRGTDKLIF	0.13	1039	0	0	0	0	0	0	0	0	0	0	0	0	0	0	0	0	0	0	0	0	0	0	0	0	0	0	0
plate8C9.	948RFX4-86_ 1	16232	14128	0.870379	TRBV4-2		TRBJ2-5	CASSQEGGKETQYF	0.857	9154	TRAV2		TRAJ11	CAGPSGYSTLTF	0.8	4357	TRAV6		TRAJ34	CALDRGTDKLIF	0.113	617	0	0	0	0	0	0	0	0	0	0	0	0	0	0	0	0	0	0	0	0	0	0	0	0	0	0	0
plate8D10.	948RFX4-86_ 1	15311	13253	0.865587	TRBV4-2		TRBJ2-5	CASSQEGGKETQYF	0.846	8608	TRAV2		TRAJ11	CAGPSGYSTLTF	0.81	4077	TRAV6		TRAJ34	CALDRGTDKLIF	0.112	568	0	0	0	0	0	0	0	0	0	0	0	0	0	0	0	0	0	0	0	0	0	0	0	0	0	0	0
plate8D11.	948RFX4-86_ 1	15750	12470	0.791746	TRBV7-6		TRBJ2-2	CASSLVSEIGGSTNTGELFF	0.815	12118	TRAV21		TRAJ56		0.916	352						0	0	0	0	0	0	0	0	0	0	0	0	0	0	0	0	0	0	0	0	0	0	0	0	0	0	0	0
plate8D12.	948RFX4-86_ 1	21155	17984	0.850106	TRBV4-2		TRBJ2-5	CASSQEGGKETQYF	0.861	12981	TRAV2		TRAJ11	CAGPSGYSTLTF	0.84	5003						0	0	0	0	0	0	0	0	0	0	0	0	0	0	0	0	0	0	0	0	0	0	0	0	0	0	0	0
plate8D1.	948RFX4-86_ 1	23215	17460	0.7521	TRBV7-6		TRBJ2-2	CASSLVSEIGGSTNTGELFF	0.816	16858	TRAV21		TRAJ56		0.899	602						0	0	0	0	0	0	0	0	0	0	0	0	0	0	0	0	0	0	0	0	0	0	0	0	0	0	0	0
plate8D2.	948RFX4-86_ 1	20571	17307	0.84133	TRBV4-2		TRBJ2-2	CASSQGAKREPGELFF	0.841	13887	TRAV8-6		TRAJ43	CAVSLYNNNDMRF	0.896	3420						0	0	0	0	0	0	0	0	0	0	0	0	0	0	0	0	0	0	0	0	0	0	0	0	0	0	0	0
plate8D3.	948RFX4-86_ 1	16756	14045	0.838207	TRBV4-2		TRBJ2-5	CASSQEGGKETQYF	0.864	8959	TRAV2		TRAJ11	CAGPSGYSTLTF	0.819	5086						0	0	0	0	0	0	0	0	0	0	0	0	0	0	0	0	0	0	0	0	0	0	0	0	0	0	0	0
plate8D4.	948RFX4-86_ 1	17049	14922	0.875242	TRBV4-2		TRBJ2-5	CASSQEGGKETQYF	0.868	9159	TRAV2		TRAJ11	CAGPSGYSTLTF	0.78	4904	TRAV6		TRAJ34	CALDRGTDKLIF	0.136	859	0	0	0	0	0	0	0	0	0	0	0	0	0	0	0	0	0	0	0	0	0	0	0	0	0	0	0
plate8D5.	948RFX4-86_ 1	983	0	0						0						0						0	0	0	0	0	0	0	0	0	0	0	0	0	0	0	0	0	0	0	0	0	0	0	0	0	0	0	0
plate8D6.	948RFX4-86_ 1	17921	15603	0.870655	TRBV4-2		TRBJ2-5	CASSQEGGKETQYF	0.855	9393	TRAV2		TRAJ11	CAGPSGYSTLTF	0.773	5228	TRAV6		TRAJ34	CALDRGTDKLIF	0.145	982	0	0	0	0	0	0	0	0	0	0	0	0	0	0	0	0	0	0	0	0	0	0	0	0	0	0	0
plate8D7.	948RFX4-86_ 1	15822	13884	0.877512	TRBV4-2		TRBJ2-5	CASSQEGGKETQYF	0.863	7191	TRAV2		TRAJ11	CAGPSGYSTLTF	0.753	5521	TRAV6		TRAJ34	CALDRGTDKLIF	0.159	1172	0	0	0	0	0	0	0	0	0	0	0	0	0	0	0	0	0	0	0	0	0	0	0	0	0	0	0
plate8D8.	948RFX4-86_ 1	15027	13336	0.887469	TRBV4-2		TRBJ2-5	CASSQEGGKETQYF	0.863	6255	TRAV2		TRAJ11	CAGPSGYSTLTF	0.751	5770	TRAV6		TRAJ34	CALDRGTDKLIF	0.17	1311	0	0	0	0	0	0	0	0	0	0	0	0	0	0	0	0	0	0	0	0	0	0	0	0	0	0	0
plate8D9.	948RFX4-86_ 1	13756	12017	0.873582	TRBV4-2		TRBJ2-5	CASSQEGGKETQYF	0.867	7758	TRAV2		TRAJ11	CAGPSGYSTLTF	0.799	3726	TRAV6		TRAJ34	CALDRGTDKLIF	0.114	533	0	0	0	0	0	0	0	0	0	0	0	0	0	0	0	0	0	0	0	0	0	0	0	0	0	0	0
plate8E10.	948RFX4-86_ 1	17725	13455	0.759097	TRBV7-6		TRBJ2-2	CASSLVSEIGGSTNTGELFF	0.805	13023	TRAV21		TRAJ56		0.925	432						0	0	0	0	0	0	0	0	0	0	0	0	0	0	0	0	0	0	0	0	0	0	0	0	0	0	0	0
plate8E11.	948RFX4-86_ 1	20122	16916	0.840672	TRBV4-2		TRBJ2-7	CASSLSAREANEQYF	0.855	14634	TRAV35		TRAJ48	CAGQLSGNEKLTF	0.905	2282						0	0	0	0	0	0	0	0	0	0	0	0	0	0	0	0	0	0	0	0	0	0	0	0	0	0	0	0
plate8E12.	948RFX4-86_ 1	249	0	0						0						0						0	0	0	0	0	0	0	0	0	0	0	0	0	0	0	0	0	0	0	0	0	0	0	0	0	0	0	0
plate8E1.	948RFX4-86_ 1	1007	0	0						0						0						0	0	0	0	0	0	0	0	0	0	0	0	0	0	0	0	0	0	0	0	0	0	0	0	0	0	0	0
plate8E2.	948RFX4-86_ 1	18343	15761	0.859238	TRBV4-2		TRBJ2-5	CASSQEGGKETQYF	0.85	9254	TRAV2		TRAJ11	CAGPSGYSTLTF	0.737	5294	TRAV6		TRAJ34	CALDRGTDKLIF	0.168	1213	0	0	0	0	0	0	0	0	0	0	0	0	0	0	0	0	0	0	0	0	0	0	0	0	0	0	0
plate8E3.	948RFX4-86_ 1	18307	15779	0.861911	TRBV4-2		TRBJ2-5	CASSQEGGKETQYF	0.845	9087	TRAV2		TRAJ11	CAGPSGYSTLTF	0.767	5625	TRAV6		TRAJ34	CALDRGTDKLIF	0.145	1066	0	0	0	0	0	0	0	0	0	0	0	0	0	0	0	0	0	0	0	0	0	0	0	0	0	0	0
plate8E4.	948RFX4-86_ 1	18364	15703	0.855097	TRBV4-2		TRBJ2-5	CASSQEGGKETQYF	0.848	9693	TRAV2		TRAJ11	CAGPSGYSTLTF	0.725	4819	TRAV6		TRAJ34	CALDRGTDKLIF	0.179	1191	0	0	0	0	0	0	0	0	0	0	0	0	0	0	0	0	0	0	0	0	0	0	0	0	0	0	0
plate8E5.	948RFX4-86_ 1	20533	16824	0.819364	TRBV4-2		TRBJ2-2	CASSQGAKREPGELFF	0.823	14011	TRAV8-6		TRAJ43	CAVSLYNNNDMRF	0.902	2812						0	0	0	0	0	0	0	0	0	0	0	0	0	0	0	0	0	0	0	0	0	0	0	0	0	0	0	0
plate8E6.	948RFX4-86_ 1	19103	16262	0.85128	TRBV4-2		TRBJ2-5	CASSQEGGKETQYF	0.84	10634	TRAV2		TRAJ11	CAGPSGYSTLTF	0.675	4194	TRAV6		TRAJ34	CALDRGTDKLIF	0.23	1434	0	0	0	0	0	0	0	0	0	0	0	0	0	0	0	0	0	0	0	0	0	0	0	0	0	0	0
plate8E7.	948RFX4-86_ 1	17573	15015	0.854436	TRBV4-2		TRBJ2-5	CASSQEGGKETQYF	0.841	8432	TRAV2		TRAJ11	CAGPSGYSTLTF	0.725	5243	TRAV6		TRAJ34	CALDRGTDKLIF	0.185	1340	0	0	0	0	0	0	0	0	0	0	0	0	0	0	0	0	0	0	0	0	0	0	0	0	0	0	0
plate8E8.	948RFX4-86_ 1	219	0	0						0						0						0	0	0	0	0	0	0	0	0	0	0	0	0	0	0	0	0	0	0	0	0	0	0	0	0	0	0	0
plate8E9.	948RFX4-86_ 1	18365	14503	0.789709	TRBV7-6		TRBJ2-2	CASSLVSEIGGSTNTGELFF	0.806	13564	TRAV21		TRAJ56		0.948	939						0	0	0	0	0	0	0	0	0	0	0	0	0	0	0	0	0	0	0	0	0	0	0	0	0	0	0	0
plate8F10.	948RFX4-86_ 1	1028	0	0						0						0						0	0	0	0	0	0	0	0	0	0	0	0	0	0	0	0	0	0	0	0	0	0	0	0	0	0	0	0
plate8F11.	948RFX4-86_ 1	16580	12431	0.749759	TRBV7-6		TRBJ2-2	CASSLVSEIGGSTNTGELFF	0.822	11967	TRAV21		TRAJ56		0.87	464						0	0	0	0	0	0	0	0	0	0	0	0	0	0	0	0	0	0	0	0	0	0	0	0	0	0	0	0
plate8F12.	948RFX4-86_ 1	25392	22759	0.896306	TRBV28		TRBJ2-3	CASRGGASTDTQYF	0.9	7657	TRAV2		TRAJ45	CAVEEGGGADGLTF	0.906	15101						0	0	0	0	0	0	0	0	0	0	0	0	0	0	0	0	0	0	0	0	0	0	0	0	0	0	0	0
plate8F1.	948RFX4-86_ 1	23047	20245	0.878422	TRBV4-2		TRBJ2-5	CASSQEGGKETQYF	0.868	12585	TRAV2		TRAJ11	CAGPSGYSTLTF	0.726	6042	TRAV6		TRAJ34	CALDRGTDKLIF	0.194	1618	0	0	0	0	0	0	0	0	0	0	0	0	0	0	0	0	0	0	0	0	0	0	0	0	0	0	0
plate8F2.	948RFX4-86_ 1	21489	17338	0.806831	TRBV7-6		TRBJ2-2	CASSLVSEIGGSTNTGELFF	0.815	15685	TRAV21		TRAJ56		0.927	1653						0	0	0	0	0	0	0	0	0	0	0	0	0	0	0	0	0	0	0	0	0	0	0	0	0	0	0	0
plate8F3.	948RFX4-86_ 1	18108	13295	0.734206	TRBV7-6		TRBJ2-2	CASSLVSEIGGSTNTGELFF	0.812	12544	TRAV21		TRAJ56		0.936	751						0	0	0	0	0	0	0	0	0	0	0	0	0	0	0	0	0	0	0	0	0	0	0	0	0	0	0	0
plate8F4.	948RFX4-86_ 1	22115	19135	0.86525	TRBV4-2		TRBJ2-7	CASSLSAREANEQYF	0.876	16897	TRAV35		TRAJ48	CAGQLSGNEKLTF	0.887	2238						0	0	0	0	0	0	0	0	0	0	0	0	0	0	0	0	0	0	0	0	0	0	0	0	0	0	0	0
plate8F5.	948RFX4-86_ 1	18064	14355	0.794674	TRBV12-3		TRBJ1-2	CASSSLDRAPYGYTF	0.885	3494	TRAV14/DV4		TRAJ57	CAMREGLPSSSTQGGSEKLVF	0.564	7898	TRAV14/DV4		TRAJ57	CAMREGLPGSSTQGGSEKLVF	0.211	2963	0	0	0	0	0	0	0	0	0	0	0	0	0	0	0	0	0	0	0	0	0	0	0	0	0	0	0
plate8F6.	948RFX4-86_ 1	18847	16401	0.870218	TRBV4-2		TRBJ2-5	CASSQEGGKETQYF	0.858	10079	TRAV2		TRAJ11	CAGPSGYSTLTF	0.672	4654	TRAV6		TRAJ34	CALDRGTDKLIF	0.24	1668	0	0	0	0	0	0	0	0	0	0	0	0	0	0	0	0	0	0	0	0	0	0	0	0	0	0	0
plate8F7.	948RFX4-86_ 1	18644	16374	0.878245	TRBV4-2		TRBJ2-5	CASSQEGGKETQYF	0.855	8612	TRAV2		TRAJ11	CAGPSGYSTLTF	0.72	6067	TRAV6		TRAJ34	CALDRGTDKLIF	0.201	1694	0	0	0	0	0	0	0	0	0	0	0	0	0	0	0	0	0	0	0	0	0	0	0	0	0	0	0
plate8F8.	948RFX4-86_ 1	17895	15461	0.863984	TRBV4-2		TRBJ2-5	CASSQEGGKETQYF	0.851	9343	TRAV2		TRAJ11	CAGPSGYSTLTF	0.72	4791	TRAV6		TRAJ34	CALDRGTDKLIF	0.199	1327	0	0	0	0	0	0	0	0	0	0	0	0	0	0	0	0	0	0	0	0	0	0	0	0	0	0	0
plate8F9.	948RFX4-86_ 1	21795	18976	0.870658	TRBV4-2		TRBJ2-7	CASSLSAREANEQYF	0.874	16736	TRAV35		TRAJ48	CAGQLSGNEKLTF	0.904	2240						0	0	0	0	0	0	0	0	0	0	0	0	0	0	0	0	0	0	0	0	0	0	0	0	0	0	0	0
plate8G10.	948RFX4-86_ 1	17725	15545	0.87701	TRBV4-2		TRBJ2-5	CASSQEGGKETQYF	0.858	9306	TRAV2		TRAJ11	CAGPSGYSTLTF	0.711	4800	TRAV6		TRAJ34	CALDRGTDKLIF	0.213	1439	0	0	0	0	0	0	0	0	0	0	0	0	0	0	0	0	0	0	0	0	0	0	0	0	0	0	0
plate8G11.	948RFX4-86_ 1	18186	14234	0.78269	TRBV7-6		TRBJ2-2	CASSLVSEIGGSTNTGELFF	0.808	13261	TRAV21		TRAJ56		0.972	973						0	0	0	0	0	0	0	0	0	0	0	0	0	0	0	0	0	0	0	0	0	0	0	0	0	0	0	0
plate8G12.	948RFX4-86_ 1	24087	19633	0.815087	TRBV7-6		TRBJ2-2	CASSLVSEIGGSTNTGELFF	0.821	18978	TRAV21		TRAJ56		0.952	655						0	0	0	0	0	0	0	0	0	0	0	0	0	0	0	0	0	0	0	0	0	0	0	0	0	0	0	0
plate8G1.	948RFX4-86_ 1	977	1	0.00102354						0						0						0	0	0	0	0	0	0	0	0	0	0	0	0	0	0	0	0	0	0	0	0	0	0	0	0	0	0	0
plate8G2.	948RFX4-86_ 1	19140	16635	0.869122	TRBV4-2		TRBJ2-5	CASSQEGGKETQYF	0.852	10042	TRAV2		TRAJ11	CAGPSGYSTLTF	0.752	5422	TRAV6		TRAJ34	CALDRGTDKLIF	0.162	1171	0	0	0	0	0	0	0	0	0	0	0	0	0	0	0	0	0	0	0	0	0	0	0	0	0	0	0
plate8G3.	948RFX4-86_ 1	19855	15740	0.792747	TRBV7-6		TRBJ2-2	CASSLVSEIGGSTNTGELFF	0.817	14185	TRAV21		TRAJ56		0.917	1555						0	0	0	0	0	0	0	0	0	0	0	0	0	0	0	0	0	0	0	0	0	0	0	0	0	0	0	0
plate8G4.	948RFX4-86_ 1	783	0	0						0						0						0	0	0	0	0	0	0	0	0	0	0	0	0	0	0	0	0	0	0	0	0	0	0	0	0	0	0	0
plate8G5.	948RFX4-86_ 1	16167	14004	0.866209	TRBV4-2		TRBJ2-5	CASSQEGGKETQYF	0.852	8054	TRAV2		TRAJ11	CAGPSGYSTLTF	0.689	4491	TRAV6		TRAJ34	CALDRGTDKLIF	0.223	1459	0	0	0	0	0	0	0	0	0	0	0	0	0	0	0	0	0	0	0	0	0	0	0	0	0	0	0
plate8G6.	948RFX4-86_ 1	18990	16521	0.869984	TRBV4-2		TRBJ2-5	CASSQEGGKETQYF	0.849	9716	TRAV2		TRAJ11	CAGPSGYSTLTF	0.728	5429	TRAV6		TRAJ34	CALDRGTDKLIF	0.184	1376	0	0	0	0	0	0	0	0	0	0	0	0	0	0	0	0	0	0	0	0	0	0	0	0	0	0	0
plate8G7.	948RFX4-86_ 1	19951	17425	0.87339	TRBV4-2		TRBJ2-5	CASSQEGGKETQYF	0.855	10329	TRAV2		TRAJ11	CAGPSGYSTLTF	0.803	6210	TRAV6		TRAJ34	CALDRGTDKLIF	0.114	886	0	0	0	0	0	0	0	0	0	0	0	0	0	0	0	0	0	0	0	0	0	0	0	0	0	0	0
plate8G8.	948RFX4-86_ 1	16810	11187	0.665497	TRBV4-2		TRBJ2-7	CASSLSAREANEQYF	0.872	7641	TRAV14/DV4		TRAJ49	CAMREINTGNQFYF	0.391	1784	TRAV26-1		TRAJ16		0.386	1762	0	0	0	0	0	0	0	0	0	0	0	0	0	0	0	0	0	0	0	0	0	0	0	0	0	0	0
plate8G9.	948RFX4-86_ 1	15395	13338	0.866385	TRBV4-2		TRBJ2-5	CASSQEGGKETQYF	0.857	8526	TRAV2		TRAJ11	CAGPSGYSTLTF	0.751	3999	TRAV6		TRAJ34	CALDRGTDKLIF	0.152	813	0	0	0	0	0	0	0	0	0	0	0	0	0	0	0	0	0	0	0	0	0	0	0	0	0	0	0
plate8H10.	948RFX4-86_ 1	17148	15035	0.876779	TRBV4-2		TRBJ2-5	CASSQEGGKETQYF	0.861	9327	TRAV2		TRAJ11	CAGPSGYSTLTF	0.736	4548	TRAV6		TRAJ34	CALDRGTDKLIF	0.187	1160	0	0	0	0	0	0	0	0	0	0	0	0	0	0	0	0	0	0	0	0	0	0	0	0	0	0	0
plate8H11.	948RFX4-86_ 1	13480	11696	0.867656	TRBV4-2		TRBJ2-5	CASSQEGGKETQYF	0.859	7367	TRAV2		TRAJ11	CAGPSGYSTLTF	0.695	3319	TRAV6		TRAJ34	CALDRGTDKLIF	0.211	1009	1	0	0	0	0	0	0	0	0	0	0	0	0	0	0	0	0	0	0	0	0	0	0	0	0	0	0
plate8H12.	948RFX4-86_ 1	17114	11310	0.660862	TRBV7-6		TRBJ2-2	CASSLVSEIGGSTNTGELFF	0.809	8219	TRAV29/DV5		TRAJ52	CAARVRGKLTF	0.814	2695	TRAV21		TRAJ56		0.117	390	2	0	0	0	0	0	0	0	0	0	0	0	0	0	0	0	0	0	0	0	0	0	0	0	0	0	0
plate8H1.	948RFX4-86_ 1	18766	16540	0.881381	TRBV4-2		TRBJ1-5	CASSQDVRGQPQHF	0.872	12951	TRAV6		TRAJ42	CAPEWGGSQGNLIF	0.524	1990	TRAV26-1		TRAJ23		0.421	1599	0	0	0	0	0	0	0	0	0	0	0	0	0	0	0	0	0	0	0	0	0	0	0	0	0	0	0
plate8H2.	948RFX4-86_ 1	668	0	0						0						0						0	0	0	0	0	0	0	0	0	0	0	0	0	0	0	0	0	0	0	0	0	0	0	0	0	0	0	0
plate8H3.	948RFX4-86_ 1	22883	18573	0.811651	TRBV7-6		TRBJ2-2	CASSLVSEIGGSTNTGELFF	0.817	17150	TRAV21		TRAJ56		0.982	1423						0	0	0	0	0	0	0	0	0	0	0	0	0	0	0	0	0	0	0	0	0	0	0	0	0	0	0	0
plate8H4.	948RFX4-86_ 1	16814	14631	0.870168	TRBV4-2		TRBJ2-5	CASSQEGGKETQYF	0.864	8833	TRAV2		TRAJ11	CAGPSGYSTLTF	0.747	4744	TRAV6		TRAJ34	CALDRGTDKLIF	0.166	1054	0	0	0	0	0	0	0	0	0	0	0	0	0	0	0	0	0	0	0	0	0	0	0	0	0	0	0
plate8H5.	948RFX4-86_ 1	15710	13698	0.871929	TRBV4-2		TRBJ2-5	CASSQEGGKETQYF	0.845	7099	TRAV2		TRAJ11	CAGPSGYSTLTF	0.739	5349	TRAV6		TRAJ34	CALDRGTDKLIF	0.172	1250	0	0	0	0	0	0	0	0	0	0	0	0	0	0	0	0	0	0	0	0	0	0	0	0	0	0	0
plate8H6.	948RFX4-86_ 1	1146	0	0						0						0						0	0	0	0	0	0	0	0	0	0	0	0	0	0	0	0	0	0	0	0	0	0	0	0	0	0	0	0
plate8H7.	948RFX4-86_ 1	983	0	0						0						0						0	0	0	0	0	0	0	0	0	0	0	0	0	0	0	0	0	0	0	0	0	0	0	0	0	0	0	0
plate8H8.	948RFX4-86_ 1	20838	18354	0.880795	TRBV4-2		TRBJ2-5	CASSQEGGKETQYF	0.859	9605	TRAV2		TRAJ11	CAGPSGYSTLTF	0.798	7628	TRAV6		TRAJ34	CALDRGTDKLIF	0.117	1121	0	0	0	0	0	0	0	0	0	0	0	0	0	0	0	0	0	0	0	0	0	0	0	0	0	0	0
plate8H9.	948RFX4-86_ 1	15962	14022	0.878461	TRBV4-2		TRBJ1-5	CASSQDVRGQPQHF	0.864	10763	TRAV26-1		TRAJ23		0.511	1743	TRAV6		TRAJ42	CAPEWGGSQGNLIF	0.445	1516	0	0	0	0	0	0	0	0	0	0	0	0	0	0	0	0	0	0	0	0	0	0	0	0	0	0	0
[truncated: 40 more columns]

## Sheet: Paired clone summary
Dataset 4. Single cell TCR sequencing results and summary of paired clones.
sampleID	Diagnosis	Vb	CDR3b	Jb	Va	CDR3a	Ja	alt.Va	alt.CDR3a	alt.Ja	Clone#
848RFX4-60	Patient	TRBV5-1	CASNRGSNTEAFF	TRBJ1-1	TRAV8-2	CAVSDVNTNAGKSTF	TRAJ27				2
848RFX4-60	Patient	TRBV28	CASSFRGRDQPQHF	TRBJ1-5	TRAV13-1	CAAPNYGGSQGNLIF	TRAJ42	TRAV12-1		TRAJ10	1
848RFX4-60	Patient	TRBV19	CASSIEQVPPRPQHF	TRBJ1-5	TRAV8-3	CAVGLVDSNYQLIW	TRAJ33				1
848RFX4-60	Patient	TRBV14	CASSLQGRRGDTQYF	TRBJ2-3	TRAV29/DV5	CAASAGAGSYQLTF	TRAJ28	TRAV35		TRAJ30	7
848RFX4-60	Patient	TRBV30	CAWRINDPGELFF	TRBJ2-2	TRAV38-2/DV8	CAYKDNNARLMF	TRAJ31				1
5688RFX4-86	Control	TRBV10-3	CAISGQFQNTGELFF	TRBJ2-2	TRAV27	CAGAGNAGNMLTF	TRAJ39				1
5688RFX4-86	Control	TRBV7-2	CASRGSGRTSTDTQYF	TRBJ2-3	TRAV26-2	CLLVTTTSGTYKYIF	TRAJ40				1
5688RFX4-86	Control	TRBV11-2	CASSLEGTNTDTQYF	TRBJ2-3	TRAV20	CAVRATQGGSEKLVF	TRAJ57				1
5688RFX4-86	Control	TRBV5-1	CASSLGNEQFF	TRBJ2-1	TRAV13-2	CAENPNNAGNMLTF	TRAJ39				1
5688RFX4-86	Control	TRBV12-3	CASSLMTGRAEAFF	TRBJ1-1	TRAV16	CALDTDKLIF	TRAJ34				1
5688RFX4-86	Control	TRBV4-2	CASSNNYGYTF	TRBJ1-2	TRAV38-2/DV8	CARPANSGNTPLVF	TRAJ29				23
5688RFX4-86	Control	TRBV4-2	CASSQDVRQGGYGYTF	TRBJ1-2	TRAV29/DV5	CAASDQAGTALIF	TRAJ15				9
5688RFX4-86	Control	TRBV15	CATSRDLRSSSTDTQYF	TRBJ2-3	TRAV39	CAVDTSYNNNDMRF	TRAJ43	TRAV27		TRAJ38	2
5688RFX4-86	Control	TRBV20-1	CSASYGSSYNSPLHF	TRBJ1-6	TRAV17	CATDADNTGNQFYF	TRAJ49				1
900RFX4-95	Patient	TRBV2	CASNRDRDYEQYF	TRBJ2-7	TRAV38-2/DV8	CAYRNYTGANSKLTF	TRAJ56				1
900RFX4-95	Patient	TRBV2	CASSEEVKGRSRTGELFF	TRBJ2-2	TRAV1-2	CAAPTGGGNKLTF	TRAJ10				1
900RFX4-95	Patient	TRBV7-9	CASSFEGSGDTQYF	TRBJ2-3	TRAV8-3	CAVGQYGNKLVF	TRAJ47				1
900RFX4-95	Patient	TRBV5-6	CASSGSGQGRAFF	TRBJ1-1	TRAV8-1		TRAJ9	TRAV17	CATRGNQGGKLIF	TRAJ23	5
900RFX4-95	Patient	TRBV14	CASSQRAGPTGELFF	TRBJ2-2	TRAV8-2	CAVSDPGGKLIF	TRAJ23				1
900RFX4-95	Patient	TRBV28	CASSSSGQGGNSPLHF	TRBJ1-6	TRAV19	CALSGDVYGGSQGNLIF	TRAJ42	TRAV26-2		TRAJ43	74
901RFX4-86	Control	TRBV30	CACRRPYEQYF	TRBJ2-7	TRAV6	CALAEGNTPLVF	TRAJ29				5
901RFX4-86	Control	TRBV10-3	CAISAPAIRAGEQFF	TRBJ2-1	TRAV39		TRAJ47	TRAV27	CAGVKDAGNMLTF	TRAJ39	1
901RFX4-86	Control	TRBV10-2	CASRDTGVGAKNIQYF	TRBJ2-4	TRAV2		TRAJ42	TRAV8-3	CAVVPSGGYQKVTF	TRAJ13	2
901RFX4-86	Control	TRBV12-3	CASRGTPTQPQHF	TRBJ1-5	TRAV1-1	CAVFSGNTPLVF	TRAJ29				1
901RFX4-86	Control	TRBV27	CASRYLANQYNEQFF	TRBJ2-1	TRAV19	CALTPQGGYNKLIF	TRAJ4	TRAV8-6		TRAJ24	1
901RFX4-86	Control	TRBV28	CASSASQGLGGYGYTF	TRBJ1-2	TRAV2	CAVQNQAGTALIF	TRAJ15				1
901RFX4-86	Control	TRBV10-2	CASSEIRPGNTIYF	TRBJ1-3	TRAV21	CAVRLDSNYQLIW	TRAJ33	TRAV30		TRAJ18	1
901RFX4-86	Control	TRBV6-1	CASSERNYGYTF	TRBJ1-2	TRAV41	CAVNNNDMRF	TRAJ43				1
901RFX4-86	Control	TRBV6-1	CASSEVFRGLYGYTF	TRBJ1-2	TRAV17	CATDEWGAQKLVF	TRAJ54	TRAV38-1		TRAJ42	1
901RFX4-86	Control	TRBV28	CASSFLGESAQETQYF	TRBJ2-5	TRAV5	CVPPPRQLTF	TRAJ22	TRAV5	CAEASWGGNKLTF	TRAJ10	1
901RFX4-86	Control	TRBV19	CASSIRGNTEAFF	TRBJ1-1	TRAV13-1	CAASGSSNTGKLIF	TRAJ37	TRAV9-2		TRAJ26	1
901RFX4-86	Control	TRBV27	CASSLEGTGELFF	TRBJ2-2	TRAV12-3	CAMKSSSASKIIF	TRAJ3				1
901RFX4-86	Control	TRBV5-1	CASSLGNTIYF	TRBJ1-3	TRAV14/DV4		TRAJ38	TRAV14/DV4	CAMRETGNQFYF	TRAJ49	1
901RFX4-86	Control	TRBV11-2	CASSLGPGRVNEKLFF	TRBJ1-4	TRAV39	CAANNNAGNMLTF	TRAJ39				1
901RFX4-86	Control	TRBV5-6	CASSLGPRTDTQYF	TRBJ2-3	TRAV2		TRAJ30	TRAV8-6	CALRDTNAGKSTF	TRAJ27	2
901RFX4-86	Control	TRBV12-3	CASSLSERNTIYF	TRBJ1-3	TRAV26-1	CIVRVAGGYSTLTF	TRAJ11				1
901RFX4-86	Control	TRBV7-3	CASSLTRLAGGELFF	TRBJ2-2	TRAV5	CAESIAMNTGFQKLVF	TRAJ8				1
901RFX4-86	Control	TRBV28	CASSMGSRRETQYF	TRBJ2-5	TRAV21	CAVNNQGGKLIF	TRAJ23				1
901RFX4-86	Control	TRBV9	CASSPDRPSGNTIYF	TRBJ1-3	TRAV27	CAGLDSNYQLIW	TRAJ33	TRAV1-1	CAVRGVGEDKIIF	TRAJ30	1
901RFX4-86	Control	TRBV12-3	CASSPNGDRDYEQYF	TRBJ2-7	TRAV29/DV5	CAASSMTDSWGKLQF	TRAJ24				1
901RFX4-86	Control	TRBV4-2	CASSPSRREPYEQYF	TRBJ2-7	TRAV19	XESETSGSRLTF	TRAJ58				1
901RFX4-86	Control	TRBV4-2	CASSPSRREPYEQYF	TRBJ2-7	TRAV29/DV5	CAASASQDNDMRF	TRAJ43				1
901RFX4-86	Control	TRBV5-6	CASSRGRVGESSYEQYF	TRBJ2-7	TRAV6		TRAJ31	TRAV12-1	CVVNIENAGNMLTF	TRAJ39	28
901RFX4-86	Control	TRBV6-5	CASSSDRMESYEQYF	TRBJ2-7	TRAV3		TRAJ38	TRAV3	CAVNAGNNRKLIW	TRAJ38	1
901RFX4-86	Control	TRBV6-5	CASSYSDWSYNSPLHF	TRBJ1-6	TRAV41		TRAJ42	TRAV8-6	CAVSGTGANSKLTF	TRAJ56	1
901RFX4-86	Control	TRBV11-2	CASTSLLGASYEQYF	TRBJ2-7	TRAV9-2	CALFDPVNAGGTSYGKLTF	TRAJ52				1
901RFX4-86	Control	TRBV19	CASYSGGAGDTQYF	TRBJ2-3	TRAV14/DV4	CAMRELRGGTASKLTF	TRAJ44	TRAV35		TRAJ13	2
901RFX4-86	Control	TRBV24-1	CATSDPSGGASNEQFF	TRBJ2-1	TRAV12-3	CAMSFAGSARQLTF	TRAJ22				1
901RFX4-86	Control	TRBV15	CATSTGEGGPGNTIYF	TRBJ1-3	TRAV9-2	CALSDHDTGGFKTIF	TRAJ9	TRAV1-2		TRAJ33	1
901RFX4-86	Control	TRBV20-1	CSAGGRGRPGSYNEQFF	TRBJ2-1	TRAV12-1	CVVNIGGTSYGKLTF	TRAJ52				1
901RFX4-86	Control	TRBV20-1	CSASGTGDNQPQHF	TRBJ1-5	TRAV13-1	CAATGANNLFF	TRAJ36	TRAV9-2		TRAJ33	1
021RFX4-86	Patient	TRBV28	CASSFNRAGVAFWNEQFF	TRBJ2-1	TRAV8-3	CAVGAIASGGSYIPTF	TRAJ6				1
021RFX4-86	Patient	TRBV13	CASSLDRGRYEQYF	TRBJ2-7	TRAV3		TRAJ22	TRAV12-1	CVVNEGKAGTALIF	TRAJ15	1
021RFX4-86	Patient	TRBV5-6	CASSLGPRTPKGQYF	TRBJ2-7	TRAV39	CAVENNNDMRF	TRAJ43				20
021RFX4-86	Patient	TRBV5-6	CASSLNRGEQFF	TRBJ2-1	TRAV9-2	CALSEGGAQKLVF	TRAJ54	TRAV8-2	CAVPLVPLYGNKLVF	TRAJ47	2
021RFX4-86	Patient	TRBV12-3	CASSLRGLNYGYTF	TRBJ1-2	TRAV41	CAVLNRDDKIIF	TRAJ30				66
021RFX4-86	Patient	TRBV20-1	CSAPDLYNEQFF	TRBJ2-1	TRAV20	CAVQGTDSSYKLIF	TRAJ12	TRAV20	CAAQGTDSSYKLIF	TRAJ12	1
021RFX4-95	Patient	TRBV11-1	CASSFGGSSYNEQFF	TRBJ2-1	TRAV3	CAAXSFGNEKLTF	TRAJ48				1
021RFX4-95	Patient	TRBV28	CASSFLGRVVGEQYF	TRBJ2-7	TRAV20	CAVQAGNYGQNFVF	TRAJ26	TRAV13-1		TRAJ26	1
021RFX4-95	Patient	TRBV28	CASSFLGTRDHGYTF	TRBJ1-2	TRAV12-2	CAVNWGGNSGAGSYQLTF	TRAJ28	TRAV12-1	CVPXGGSQGNLIF	TRAJ42	2
021RFX4-95	Patient	TRBV28	CASSFLGTRNYGYTF	TRBJ1-2	TRAV13-2	CAENPNSGGSNYKLTF	TRAJ53				2
021RFX4-95	Patient	TRBV28	CASSFSGTRTGELFF	TRBJ2-2	TRAV3	CAPGRGSSNTGKLIF	TRAJ37	TRAV12-2	CAVMPNDYKLSF	TRAJ20	26
021RFX4-95	Patient	TRBV2	CASSGQGSYEQYF	TRBJ2-7	TRAV9-2	CALSSLWGEKLTF	TRAJ48	TRAV12-1	CVVNMNFGGGADGLTF	TRAJ45	32
021RFX4-95	Patient	TRBV12-3	CASSNRAEGNTIYF	TRBJ1-3	TRAV9-2	CALSDPGTGNQFYF	TRAJ49	TRAV34	CGAPAATTSGTYKYIF	TRAJ40	3
021RFX4-95	Patient	TRBV6-2	CASSSPGLRTLTQFF	TRBJ2-1	TRAV9-2		TRAJ41	TRAV4	CLVGGPDSNYQLIW	TRAJ33	2
948RFX4-86	Patient	TRBV28	CASRGGASTDTQYF	TRBJ2-3	TRAV2	CAVEEGGGADGLTF	TRAJ45				1
948RFX4-86	Patient	TRBV4-2	CASSLSAREANEQYF	TRBJ2-7	TRAV35	CAGQLSGNEKLTF	TRAJ48				3
948RFX4-86	Patient	TRBV4-2	CASSLSAREANEQYF	TRBJ2-7	TRAV14/DV4	CAMREINTGNQFYF	TRAJ49	TRAV26-1		TRAJ16	1
948RFX4-86	Patient	TRBV7-6	CASSLVSEIGGSTNTGELFF	TRBJ2-2	TRAV29/DV5	CAARVRGKLTF	TRAJ52	TRAV21		TRAJ56	1
948RFX4-86	Patient	TRBV4-2	CASSQDVRGQPQHF	TRBJ1-5	TRAV6	CAPEWGGSQGNLIF	TRAJ42	TRAV26-1		TRAJ23	2
948RFX4-86	Patient	TRBV4-2	CASSQEGGKETQYF	TRBJ2-5	TRAV2	CAGPSGYSTLTF	TRAJ11	TRAV6	CALDRGTDKLIF	TRAJ34	52
948RFX4-86	Patient	TRBV4-2	CASSQGAKREPGELFF	TRBJ2-2	TRAV8-6	CAVSLYNNNDMRF	TRAJ43	TRAV9-2		TRAJ53	3
948RFX4-86	Patient	TRBV12-3	CASSSLDRAPYGYTF	TRBJ1-2	TRAV14/DV4	CAMREGLPSSSTQGGSEKLVF	TRAJ57	TRAV14/DV4	CAMREGLPGSSTQGGSEKLVF	TRAJ57	1
948RFX4-86	Patient	TRBV20-1	CSAGSGRAYEQYF	TRBJ2-7	TRAV22	CAVEDSSYKLIF	TRAJ12				1
948RFX4-86	Patient	TRBV20-1	CSAPAPTQDGYTF	TRBJ1-2	TRAV9-2	CALRRNSGNTPLVF	TRAJ29				1
